# Supplementary material for: CoCo: RNA-seq read assignment correction for nested genes and multimapped reads
Source: Bioinformatics. 2019 May 29;35(23):5039–47. doi: 10.1093/bioinformatics/btz433 (PMC6901076; doi:10.1093/bioinformatics/btz433)
Supplement: btz433_Supplementary_Data [file btz433_supplementary_data.zip]

Archive with 4 entries (3 files):
- btz433-Suppl_data/
- btz433-Suppl_data/Supplementary_Data.pdf
- btz433-Suppl_data/Supplementary_Data_File1.xlsx
- btz433-Suppl_data/Supplementary_Data_File2.xlsx
