# Supplementary material for: CoCo: RNA-seq read assignment correction for nested genes and multimapped reads
Source: Bioinformatics. 2019 May 29;35(23):5039–47. doi: 10.1093/bioinformatics/btz433 (PMC6901076; doi:10.1093/bioinformatics/btz433)
Supplement: btz433_Supplementary_Data [file btz433_supplementary_data.zip › btz433-Suppl_data/Supplementary_Data_File2.xlsx]

## Sheet: SKandSK_Frg_avg_TPM
Supplementary Data File 2: Average abundance values in TPM over the fragmented samples considered for all indicated pipelines. The fragmented samples considered are GSM2631741 and GSM2631742 (fragmented, labelled as frg) from GEO series GSE99065.
gene_id	gene_name	STAR_avg_frg	HTSeq-count_avg_frg	RSEM_avg_frg	CoCo_avg_frg	featureCounts_optimized_avg_frg	featureCounts_standard_avg_frg	cufflinks_avg_frg
ENSG00000000003	TSPAN6	12.0853	13.8768	1.045	5.92341	5.46203	8.92345	0
ENSG00000000005	TNMD	0	0	0	0	0	0	0
ENSG00000000419	DPM1	43.1434	46.0677	3.49	21.1823	19.578	31.6478	0
ENSG00000000457	SCYL3	1.64386	1.79434	0.255	0.800043	0.737428	1.20254	165.103
ENSG00000000460	C1orf112	2.33755	2.4032	0.425	1.14517	1.05311	1.73041	348.992
ENSG00000000938	FGR	0.0106093	0.0120577	0	0.00480292	0.00439344	0.00744391	0
ENSG00000000971	CFH	0.806949	0.909315	0.1	0.392656	0.356164	0.586644	0
ENSG00000001036	FUCA2	26.1497	28.7336	2.385	12.5983	11.6269	18.942	151.235
ENSG00000001084	GCLC	15.4281	17.3038	2.575	7.5633	7.00179	11.234	23.8895
ENSG00000001167	NFYA	5.99076	6.99058	0.53	2.98405	2.75404	4.4886	0
ENSG00000001460	STPG1	0.905527	1.01539	0.195	0.947518	0.4066	1.06629	36.8093
ENSG00000001461	NIPAL3	9.81253	11.2268	0.415	4.73824	4.35073	7.24987	33.6201
ENSG00000001497	LAS1L	14.3202	15.5526	1.175	6.73273	6.34545	10.2667	0
ENSG00000001561	ENPP4	1.66282	2.00077	0.145	0.819986	0.754111	1.24712	10.9113
ENSG00000001617	SEMA3F	4.46538	4.80496	0.52	2.15808	1.99023	3.25665	0
ENSG00000001626	CFTR	0.00707984	0.00804634	0	0.0032051	0.00293184	0.00496749	48.2754
ENSG00000001629	ANKIB1	13.8462	15.6831	1.665	6.80905	6.27965	10.268	0
ENSG00000001630	CYP51A1	2.84425	5.9129	4.305	2.52533	10.9133	3.76569	14.3082
ENSG00000001631	KRIT1	4.86044	5.36682	1.045	2.42017	2.27904	3.63304	596.917
ENSG00000002016	RAD52	2.59198	2.75758	0.42	1.28916	1.20941	1.92472	66.7068
ENSG00000002079	MYH16	0.0730768	0.0822483	0	0.00357023	0.0386356	0.0288474	23.2498
ENSG00000002330	BAD	14.2905	16.1489	1.505	6.91799	6.37896	10.4248	55.0811
ENSG00000002549	LAP3	19.1674	20.8305	1.97	9.34963	8.60412	13.9802	10.0714
ENSG00000002586	CD99	12.7362	14.0996	1.15	6.37741	5.87613	9.61861	0
ENSG00000002587	HS3ST1	0.267653	0.313739	0.035	0.128958	0.118241	0.198383	23.6297
ENSG00000002726	AOC1	0	0	0	0	0	0	0
ENSG00000002745	WNT16	0	0	0	0	0	0	53.1045
ENSG00000002746	HECW1	0.428424	0.463787	0.125	0.205828	0.189148	0.314364	0
ENSG00000002822	MAD1L1	6.76616	7.18898	0.845	3.30774	3.05784	4.90046	6.64971
ENSG00000002834	LASP1	73.8856	86.7902	6.58	36.6443	33.6658	54.7129	16.4894
ENSG00000002919	SNX11	6.6114	7.69417	0.72	3.28719	3.04148	4.89228	0
ENSG00000002933	TMEM176A	0	0	0	0	0	0	0
ENSG00000003056	M6PR	11.9379	13.6623	2.33	7.74249	6.25588	8.73004	169.372
ENSG00000003096	KLHL13	4.43782	5.31674	0.675	3.69984	2.06373	4.45023	1.88816
ENSG00000003137	CYP26B1	0.072826	0.0821337	0.01	0.0330892	0.0303713	0.050732	0
ENSG00000003147	ICA1	6.20648	6.84637	0.495	2.0308	2.83385	4.14969	35.7903
ENSG00000003249	DBNDD1	3.98233	4.61877	0.33	1.93339	1.78426	2.90438	29.5136
ENSG00000003393	ALS2	9.69747	10.4505	1.1	4.65857	4.30113	6.9974	0
ENSG00000003400	CASP10	0.860997	0.99013	0.145	0.417877	0.384158	0.635746	0
ENSG00000003402	CFLAR	2.32732	2.59857	1.2	1.17191	1.06564	1.74073	67.2284
ENSG00000003436	TFPI	85.575	97.8267	3.74	41.7738	38.4498	63.0211	63.2248
ENSG00000003509	NDUFAF7	5.33874	5.73985	0.655	2.6003	2.39769	3.91095	2902.58
ENSG00000003756	RBM5	12.8963	15.7593	2.445	6.9991	6.73317	10.5143	0
ENSG00000003987	MTMR7	0.716936	0.762949	0.105	0.354728	0.326432	0.532574	319.72
ENSG00000003989	SLC7A2	24.6154	28.3614	0.725	12.3334	11.4367	18.2371	0
ENSG00000004059	ARF5	21.9404	27.9072	3.265	12.1019	12.4787	18.2577	30.7725
ENSG00000004139	SARM1	0.0940273	0.099978	0.02	0.0499038	0.0461084	0.0753181	529.12
ENSG00000004142	POLDIP2	21.2922	23.3902	1.795	10.3731	9.58321	15.5604	25.6143
ENSG00000004399	PLXND1	5.69474	6.30494	0.965	2.74165	2.52895	4.13095	0.729506
ENSG00000004455	AK2	22.4529	24.3098	5.3	11.5503	10.2758	16.0416	0
ENSG00000004468	CD38	0	0	0	0	0	0	0
ENSG00000004478	FKBP4	12.045	13.0252	1.185	5.81588	5.34826	8.69481	86.9198
ENSG00000004487	KDM1A	58.7665	65.6005	5.145	28.9229	26.6303	43.8246	213.244
ENSG00000004534	RBM6	11.1901	12.5282	1.31	5.55364	5.64802	8.3721	2.35932
ENSG00000004660	CAMKK1	0.927202	1.04069	0.055	0.438526	0.402593	0.671878	0
ENSG00000004700	RECQL	8.66304	9.42914	0.71	4.43241	3.97432	6.32419	456.735
ENSG00000004766	VPS50	4.50303	4.74713	0.615	2.18694	2.01635	3.29147	9.48178
ENSG00000004776	HSPB6	0	0	0	0	0	0	8.63315
ENSG00000004777	ARHGAP33	1.82545	1.72062	0.065	0.226662	0.844341	0.721418	0
ENSG00000004779	NDUFAB1	38.7903	41.6454	3.54	18.9419	17.4756	28.4867	36.1467
ENSG00000004799	PDK4	0.466991	0.525991	0.04	0.223889	0.206736	0.336649	0
ENSG00000004809	SLC22A16	0.182005	0.165481	0.02	0.0823948	0.0753701	0.127701	0
ENSG00000004838	ZMYND10	0.277613	0.297573	0.08	0.128446	0.11793	0.196749	0
ENSG00000004846	ABCB5	0.00173991	0.00473487	0	0.017007	0.00556092	0.0137342	0
ENSG00000004848	ARX	0.0260463	0.0459128	0	0.0206926	0.0191711	0.0307727	5.50946
ENSG00000004864	SLC25A13	12.1809	13.1866	1.285	5.87182	5.42214	8.81836	32.468
ENSG00000004866	ST7	2.78238	2.95782	0.375	1.36153	1.26325	2.05512	35.584
ENSG00000004897	CDC27	40.3183	44.7966	3.54	19.6156	17.9318	28.9889	0
ENSG00000004939	SLC4A1	0	0.00662257	0	0.00357555	0.00328481	0.00546628	0
ENSG00000004948	CALCR	0.0138952	0.0341456	0	0.0137442	0.012612	0.0210901	0
ENSG00000004961	HCCS	15.2452	16.9782	0.995	7.41348	6.83698	11.1674	5.2321
ENSG00000004975	DVL2	7.4631	8.46764	0.785	3.65065	3.37433	5.46672	12.0585
ENSG00000005001	PRSS22	0.117822	0.115162	0.01	0.053869	0.0497307	0.0810593	26.9393
ENSG00000005007	UPF1	11.6249	12.8754	1.435	5.72326	5.28959	8.56589	11.7311
ENSG00000005020	SKAP2	6.41699	7.15317	0.585	3.05218	2.81036	4.6321	12.2513
ENSG00000005022	SLC25A5	74.8821	84.7734	7.715	35.7402	32.6571	53.5192	26.008
ENSG00000005059	MCUB	9.54488	10.7365	1.425	4.66947	4.29817	7.07478	109.456
ENSG00000005073	HOXA11	0.066521	0.0741086	0.01	0.0303981	0.0280496	0.0458128	11.6089
ENSG00000005075	POLR2J	9.64936	10.0014	1.215	8.85343	5.94974	7.17631	87.2461
ENSG00000005100	DHX33	1.92427	2.21357	0.21	0.968167	0.886223	1.44693	3.69806
ENSG00000005102	MEOX1	0	0	0	0	0	0	0
ENSG00000005108	THSD7A	2.45642	2.6011	0.05	0.188814	1.10971	1.55259	1.18323
ENSG00000005156	LIG3	12.6585	14.1302	1.165	2.25395	5.74467	6.79027	239.516
ENSG00000005175	RPAP3	26.0013	28.671	1.725	12.7084	11.7309	19.0637	0
ENSG00000005187	ACSM3	0.499369	0.574291	0.1	0.264921	0.245486	0.393743	1137.11
ENSG00000005189	AC004381.6	1.75994	1.87567	0.205	0.85538	0.79019	1.27389	26.2124
ENSG00000005194	CIAPIN1	19.5004	21.7709	2.975	9.49703	8.67902	13.9205	9.45616
ENSG00000005206	SPPL2B	4.86017	5.91876	0.9	2.65149	2.7793	3.9738	0
ENSG00000005238	FAM214B	3.56783	4.01071	0.37	1.71942	1.58617	2.59127	9.79496
ENSG00000005243	COPZ2	1.10498	0.970167	0.1	0.539613	0.496517	0.820766	0
ENSG00000005249	PRKAR2B	5.23915	5.94854	0.465	2.55272	2.3499	3.87348	7.41545
ENSG00000005302	MSL3	6.15392	6.98409	0.585	2.98556	2.74247	4.47806	0
ENSG00000005339	CREBBP	6.67164	7.50488	0.975	3.28957	3.04019	4.9281	10.1813
ENSG00000005379	TSPOAP1	0.042135	0.0454967	0.015	0.0210121	0.0194059	0.0321738	5.49923
ENSG00000005381	MPO	0	0	0	0	0	0	0
ENSG00000005421	PON1	0	0	0	0	0	0	167.164
ENSG00000005436	GCFC2	4.95908	5.37606	0.815	2.41485	2.23116	3.61632	1569.06
ENSG00000005448	WDR54	22.3691	25.1778	2.155	10.859	10.015	16.3538	74.4959
ENSG00000005469	CROT	1.66202	1.82944	0.195	0.794688	0.730092	1.20942	0
ENSG00000005471	ABCB4	0.0176436	0.022059	0	0.00929132	0.00863882	0.0136535	7.3169
ENSG00000005483	KMT2E	3.99425	4.27856	1.065	1.98409	1.83059	2.97866	175.768
ENSG00000005486	RHBDD2	8.1142	9.4262	0.795	4.0054	3.70236	5.98902	8.97791
ENSG00000005513	SOX8	0.622078	0.736753	0.055	0.310615	0.28848	0.458166	1.72885
ENSG00000005700	IBTK	34.7029	38.33	3.2	16.8346	15.5415	25.2783	0
ENSG00000005801	ZNF195	4.67199	4.99459	0.68	2.35386	2.14499	3.45368	0
ENSG00000005810	MYCBP2	7.03517	7.51445	1.08	3.3929	3.12821	5.11871	18.1908
ENSG00000005812	FBXL3	18.1967	21.0083	1.905	8.92198	8.24021	13.342	991.643
ENSG00000005844	ITGAL	0	0	0	0	0	0	3.19849
ENSG00000005882	PDK2	1.94827	2.25616	0.43	0.971455	0.893615	1.47433	39.2896
ENSG00000005884	ITGA3	151.026	168.656	15.16	74.7912	69.084	112.168	29.0505
ENSG00000005889	ZFX	13.2031	15.0652	1.995	6.62272	6.0282	9.78419	0
ENSG00000005893	LAMP2	44.7768	51.4134	2.34	22.1006	20.3795	33.1436	0
ENSG00000005961	ITGA2B	0.346041	0.334765	0.055	0.165016	0.151855	0.250902	35.7235
ENSG00000005981	ASB4	0.00526802	0.00576306	0	0.00242742	0.00225695	0.00356705	0
ENSG00000006007	GDE1	19.9426	22.9684	2.175	9.63082	8.87717	14.4969	13.6515
ENSG00000006015	C19orf60	23.6782	26.8613	2.335	11.5231	10.6272	17.3315	4.30751
ENSG00000006016	CRLF1	0.646814	0.727191	0.06	0.301638	0.277211	0.460602	1104.41
ENSG00000006025	OSBPL7	1.42415	1.54932	0.275	0.675785	0.622716	1.02306	0
ENSG00000006042	TMEM98	0.882915	0.954192	0.23	0.431708	0.395792	0.647032	0
ENSG00000006047	YBX2	3.41378	3.8465	0.22	1.65202	1.52098	2.46402	0
ENSG00000006059	KRT33A	0	0	0	0	0	0	0
ENSG00000006062	MAP3K14	3.43768	3.65069	0.345	1.66438	1.53539	2.51056	2.39393
ENSG00000006071	ABCC8	0.0751825	0.0863855	0.02	0.0361847	0.0333424	0.0547839	0
ENSG00000006116	CACNG3	0	0	0	0	0	0	0
ENSG00000006118	TMEM132A	6.03249	6.95478	0.665	2.92954	2.70103	4.42676	0
ENSG00000006125	AP2B1	52.4302	58.4072	3.435	14.2852	23.4299	29.1465	15.3773
ENSG00000006128	TAC1	0	0	0	0	0	0	0
ENSG00000006194	ZNF263	11.9135	13.7063	1.845	5.90021	5.45945	8.79387	1099.15
ENSG00000006210	CX3CL1	0	0	0	0	0	0	0
ENSG00000006282	SPATA20	2.7757	3.14683	0.295	1.32727	1.22491	1.99182	0
ENSG00000006283	CACNA1G	0.00396659	0.00433934	0	0.00199357	0.00169939	0.00268584	0
ENSG00000006327	TNFRSF12A	277.415	328.245	24.795	138.645	128.281	206.816	65.0509
ENSG00000006377	DLX6	0.0125228	0.0190161	0	0.0137289	0.0126796	0.0206301	2.31232
ENSG00000006432	MAP3K9	2.89791	3.34968	0.335	1.42032	1.30915	2.14324	21.2258
ENSG00000006451	RALA	8.67016	9.77461	0.9	4.26474	3.92465	6.4025	0
ENSG00000006453	BAIAP2L1	3.87919	4.07271	0.385	1.88651	1.74413	2.81102	166.893
ENSG00000006459	KDM7A	2.85447	3.13586	0.255	1.19838	1.29413	1.99345	0
ENSG00000006468	ETV1	0.235981	0.266778	0.05	0.0578679	0.107286	0.139254	0
ENSG00000006530	AGK	4.24418	4.39355	0.765	2.01158	1.85742	3.01695	148.173
ENSG00000006534	ALDH3B1	6.98384	7.74377	0.645	3.41456	3.15236	5.11287	60.2515
ENSG00000006555	TTC22	0	0	0	0	0	0	0
ENSG00000006576	PHTF2	4.23498	4.87464	0.515	2.08224	1.91817	3.15381	0
ENSG00000006606	CCL26	0.103058	0.117127	0.015	0.046655	0.0426774	0.0723093	0
ENSG00000006607	FARP2	11.0247	12.7037	1.335	5.43423	5.01497	8.16498	210.66
ENSG00000006611	USH1C	0	0	0	0	0	0	0
ENSG00000006625	GGCT	6.5718	10.3462	1.26	4.3736	4.43146	6.58213	0
ENSG00000006634	DBF4	5.21095	5.76514	1.18	2.67142	2.40283	3.79321	23.0512
ENSG00000006638	TBXA2R	0.0055307	0.00628572	0	0.00428359	0.00394513	0.00649594	0
ENSG00000006652	IFRD1	33.0958	34.2858	2.445	16.585	15.3451	24.6044	48.1003
ENSG00000006659	LGALS14	0	0	0	0	0	0	0
ENSG00000006695	COX10	1.55794	1.77905	0.225	0.776586	0.71108	1.14477	0
ENSG00000006704	GTF2IRD1	17.4479	18.3119	1.585	8.67161	8.02777	12.8478	3.80356
ENSG00000006712	PAF1	22.1534	23.8651	1.985	10.7276	9.90731	16.1121	127.429
ENSG00000006715	VPS41	11.2114	12.1513	2.475	5.4831	5.06076	8.22853	0
ENSG00000006740	ARHGAP44	1.08951	1.14306	0.1	0.539128	0.497338	0.808382	26.4013
ENSG00000006744	ELAC2	6.33541	6.78733	0.62	3.06261	2.8235	4.61706	0
ENSG00000006747	SCIN	0.124047	0.134574	0.035	0.0599844	0.0553877	0.0902008	0.761621
ENSG00000006756	ARSD	9.58889	10.8066	0.38	1.98797	4.33493	5.41542	0
ENSG00000006757	PNPLA4	2.13978	2.27264	0.415	1.02122	0.94269	1.53511	0
ENSG00000006788	MYH13	0	0.0046012	0	0.00188549	0.00196599	0.00284354	1.25701
ENSG00000006831	ADIPOR2	8.01031	9.31292	0.735	3.96078	3.65422	5.9655	0
ENSG00000006837	CDKL3	0.214101	0.25602	0.05	0.151078	0.208679	0.228693	0
ENSG00000007001	UPP2	0.0272312	0.0297901	0.005	0.0125477	0.0130121	0.0184386	28.4102
ENSG00000007038	PRSS21	0	0	0	0	0	0	0
ENSG00000007047	MARK4	2.86929	3.07737	0.51	1.41851	1.33346	2.12155	0
ENSG00000007062	PROM1	0	0	0	0	0	0	0
ENSG00000007080	CCDC124	21.0928	23.5726	2.15	10.3494	9.54231	15.6313	0
ENSG00000007129	CEACAM21	0	0	0	0	0	0	0
ENSG00000007168	PAFAH1B1	16.5298	18.708	3.03	8.11471	7.4807	12.1279	14.8463
ENSG00000007171	NOS2	0	0	0	0	0	0	0
ENSG00000007174	DNAH9	0.00357714	0.00239373	0.005	0.00163128	0.00150239	0.00247378	0
ENSG00000007202	KIAA0100	20.0037	22.2041	2.165	9.62496	8.86521	14.5847	27.4995
ENSG00000007216	SLC13A2	0	0	0	0	0	0	0
ENSG00000007237	GAS7	0	0	0	0	0	0	0
ENSG00000007255	TRAPPC6A	3.42654	3.48122	0.305	1.65545	1.53036	2.4799	0
ENSG00000007264	MATK	5.54229	5.93345	0.58	2.96788	2.4473	4.23524	0
ENSG00000007306	CEACAM7	0	0	0	0	0	0	0
ENSG00000007312	CD79B	0	0	0	0	0	0	0
ENSG00000007314	SCN4A	0.0502563	0.0523071	0.02	0.0255108	0.0236941	0.0376225	21.6914
ENSG00000007341	ST7L	2.44135	2.45203	0.56	1.17855	1.08718	1.76822	944.669
ENSG00000007350	TKTL1	0.0114818	0.0125608	0	0.00529065	0.0049191	0.00777452	0
ENSG00000007372	PAX6	0.0462265	0.0613953	0.01	0.025511	0.0236281	0.0379764	35.9904
ENSG00000007376	RPUSD1	6.46888	7.44633	0.765	3.16716	2.92445	4.74858	0
ENSG00000007384	RHBDF1	6.62374	7.10804	0.625	3.18956	2.94876	4.76023	70.992
ENSG00000007392	LUC7L	23.9905	26.4946	1.87	8.12529	10.8385	15.3625	8.11993
ENSG00000007402	CACNA2D2	0.291848	0.28134	0.04	0.144376	0.133336	0.21698	20.6044
ENSG00000007516	BAIAP3	1.05078	1.16568	0.14	0.523821	0.482746	0.792684	422.031
ENSG00000007520	TSR3	24.4118	27.5062	2.29	11.8329	10.9195	17.818	56.6025
ENSG00000007541	PIGQ	8.1232	10.3756	1.18	4.12673	4.52657	6.39745	0
ENSG00000007545	CRAMP1	18.4936	24.9851	0.255	10.8291	13.5388	16.275	3.99089e-05
ENSG00000007866	TEAD3	3.62759	3.86873	0.29	1.76874	1.63658	2.64169	70.4027
ENSG00000007908	SELE	0	0	0	0	0	0	7.18144
ENSG00000007923	DNAJC11	23.2132	25.3747	1.95	7.50766	10.4089	14.5137	126.652
ENSG00000007933	FMO3	0	0	0	0	0	0	29.586
ENSG00000007944	MYLIP	7.52437	7.98385	0.45	3.71252	3.43242	5.54683	0
ENSG00000007952	NOX1	0	0	0	0	0	0	20.8968
ENSG00000007968	E2F2	1.12517	1.30749	0.1	0.543955	0.500724	0.826236	0
ENSG00000008018	PSMB1	160.666	180.394	14.405	77.2866	71.2571	116.694	0
ENSG00000008056	SYN1	0.0282952	0.0348353	0	0.0144351	0.0133591	0.0215448	5.70794
ENSG00000008083	JARID2	5.02932	5.50896	0.405	2.51406	2.31398	3.7743	14.8894
ENSG00000008086	CDKL5	2.65022	3.09061	0.12	1.31509	1.21361	1.97227	3.91763
ENSG00000008118	CAMK1G	0	0	0	0	0	0	294.831
ENSG00000008128	CDK11A	0.359549	1.02175	0.64	0.85002	1.67369	0.884498	0
ENSG00000008130	NADK	11.008	12.073	1.465	5.54542	5.50832	7.50576	0
ENSG00000008196	TFAP2B	0	0.00474883	0	0.00193527	0.00178236	0.00293477	0
ENSG00000008197	TFAP2D	0	0	0	0	0	0	0
ENSG00000008226	DLEC1	0	0	0	0	0.000186768	0	500.327
ENSG00000008256	CYTH3	16.3024	18.5636	1.455	7.90831	7.30192	11.8767	57.4451
ENSG00000008277	ADAM22	2.20195	2.39901	0.12	1.069	0.979056	1.61679	29.3377
ENSG00000008282	SYPL1	20.8802	23.8734	1.9	10.0483	9.27314	15.1119	3.55701
ENSG00000008283	CYB561	7.76422	8.98533	0.78	3.75003	3.45519	5.64724	123.14
ENSG00000008294	SPAG9	20.8838	23.2278	3.76	10.1834	9.41136	15.2335	0
ENSG00000008300	CELSR3	0.0609257	0.0727852	0.01	0.0330257	0.0305666	0.0492784	3.33187
ENSG00000008311	AASS	0.148547	0.157103	0.01	0.0713728	0.0657984	0.107888	0
ENSG00000008323	PLEKHG6	0.0276176	0.0421669	0.005	0.0174994	0.016202	0.0260811	234.962
ENSG00000008324	SS18L2	3.26497	3.74408	0.32	1.61443	1.48777	2.44341	49.8386
ENSG00000008382	MPND	3.88573	4.3253	0.44	1.90771	1.76044	2.87012	107.766
ENSG00000008394	MGST1	1.76833	2.0346	0.195	0.858019	0.795671	1.29889	0
ENSG00000008405	CRY1	14.3577	15.9897	1.385	7.05444	6.52659	10.5201	258.255
ENSG00000008438	PGLYRP1	0	0	0	0	0	0	0
ENSG00000008441	NFIX	14.7288	17.6157	0.78	7.49983	6.91633	11.3109	0
ENSG00000008513	ST3GAL1	8.91689	10.0065	0.15	0.5742	4.01448	4.84752	1.53096
ENSG00000008516	MMP25	0	0.00310594	0	0.00130823	0.00121636	0.00192243	82.9332
ENSG00000008517	IL32	2.59927	3.02111	0.325	2.12173	1.94132	2.35207	0
ENSG00000008710	PKD1	6.67594	7.31039	1.54	4.81241	3.34415	4.83082	203.485
ENSG00000008735	MAPK8IP2	0.620611	0.699734	0.05	0.312931	0.29014	0.464205	0
ENSG00000008838	MED24	9.75759	10.6201	1.39	4.75235	4.37852	7.1764	0
ENSG00000008853	RHOBTB2	2.66277	3.09958	0.315	1.30263	1.20027	1.9724	215.395
ENSG00000008869	HEATR5B	3.21009	3.46253	0.34	1.54685	1.42532	2.34108	1.49951
ENSG00000008952	SEC62	19.8171	23.1365	4.095	9.83906	9.08578	14.7674	0
ENSG00000008988	RPS20	466.029	544.662	54.85	245.404	275.759	341.724	0
ENSG00000009307	CSDE1	161.117	177.257	27.895	77.6863	71.6104	116.888	118.57
ENSG00000009335	UBE3C	19.8645	22.0317	1.98	9.73408	8.97938	14.6674	1.00082
ENSG00000009413	REV3L	5.27544	5.8388	0.625	2.57453	2.37967	3.84381	297.376
ENSG00000009694	TENM1	4.38365	4.83477	0.38	2.13627	1.9718	3.21279	0
ENSG00000009709	PAX7	0	0	0	0	0	0	0
ENSG00000009724	MASP2	0.00414412	0.00453354	0	0.00190954	0.00177544	0.00280604	188.265
ENSG00000009765	IYD	0	0.00146629	0	0.000530659	0.000574234	0.000907563	3.65031
ENSG00000009780	FAM76A	13.3305	15.2805	0.615	1.9597	6.18848	6.92575	2.34522
ENSG00000009790	TRAF3IP3	0	0	0	0	0	0	423.211
ENSG00000009830	POMT2	2.64854	2.90889	0.83	1.29784	1.19881	1.94365	74.4808
ENSG00000009844	VTA1	6.51616	7.50413	1.76	3.19076	2.94326	4.801	0
ENSG00000009950	MLXIPL	0.139833	0.121014	0.025	0.068076	0.0629345	0.101966	4.50874
ENSG00000009954	BAZ1B	21.6034	24.5562	1.97	10.7208	9.87692	15.9621	3.92298
ENSG00000010017	RANBP9	17.4772	18.8486	1.44	8.5064	7.86347	12.714	566.874
ENSG00000010030	ETV7	0.0387653	0.0432135	0	0.0181998	0.016337	0.0270806	0
ENSG00000010072	SPRTN	3.25006	3.69237	0.385	1.57383	1.45193	2.37162	452.297
ENSG00000010165	METTL13	7.10652	8.11145	0.97	3.4578	3.19099	5.20946	0
ENSG00000010219	DYRK4	1.54441	2.01937	0.335	0.412758	0.814401	1.04348	0
ENSG00000010244	ZNF207	56.6009	72.2422	6.24	5.21211	29.8557	31.31	10.7247
ENSG00000010256	UQCRC1	57.6663	62.8248	9.72	27.8412	25.6913	41.9368	0
ENSG00000010270	STARD3NL	9.80092	11.1158	0.895	4.8015	4.42039	7.26693	0
ENSG00000010278	CD9	18.154	20.8397	1.75	9.09305	8.38971	13.5131	5.00139
ENSG00000010282	HHATL	0	0	0	0	0	0	0
ENSG00000010292	NCAPD2	9.15666	10.2624	1.355	4.39802	4.04507	6.67612	433.457
ENSG00000010295	IFFO1	0.0188003	0.0164536	0	0.00866287	0.00805451	0.01273	11.429
ENSG00000010310	GIPR	0.0699425	0.0541074	0.005	0.0138929	0.0296744	0.0397826	144.281
ENSG00000010318	PHF7	1.54965	1.55253	0.245	0.753674	0.693529	1.1429	0
ENSG00000010319	SEMA3G	0.0203253	0.0179779	0	0.00931791	0.00862339	0.0139073	0
ENSG00000010322	NISCH	6.97008	7.74498	0.965	3.44661	3.18724	5.13692	0
ENSG00000010327	STAB1	0.00878771	0.00556764	0.005	0.00519951	0.00480942	0.00777403	150.582
ENSG00000010361	FUZ	0.833935	0.826159	0.07	0.407411	0.375148	0.618221	513.927
ENSG00000010379	SLC6A13	0.0735576	0.0455269	0.01	0.0337869	0.0313238	0.0501326	0
ENSG00000010404	IDS	2.16672	2.83444	0.745	1.27293	1.52146	1.79797	0
ENSG00000010438	PRSS3	0.509491	0.57459	0.06	0.243173	0.225422	0.37252	0
ENSG00000010539	ZNF200	5.87821	6.72873	0.66	2.84397	2.62306	4.27052	6.95092
ENSG00000010610	CD4	0.00788318	0.00882144	0	0.00359495	0.00331091	0.00545165	11.8415
ENSG00000010626	LRRC23	2.05398	2.28999	0.225	0.75517	1.03143	1.3263	0
ENSG00000010671	BTK	0.0281396	0.0362809	0.01	0.0145501	0.0133368	0.0224052	0
ENSG00000010704	HFE	4.77748	5.74577	0.37	0.867356	2.19885	2.1604	0
ENSG00000010803	SCMH1	6.06264	6.18204	0.7	2.96572	2.72206	4.41799	112.598
ENSG00000010810	FYN	12.3476	13.276	1.485	3.37479	5.64775	7.93264	11.1499
ENSG00000010818	HIVEP2	7.88921	9.02734	0.72	3.78907	3.48616	5.75828	0
ENSG00000010932	FMO1	0	0	0	0	0	0	50.8787
ENSG00000011007	TCEB3	8.842	10.2678	1.015	4.38983	4.04942	6.59961	82.9158
ENSG00000011009	LYPLA2	12.0921	12.7614	1.265	6.06437	5.43769	8.63379	84.1529
ENSG00000011021	CLCN6	2.05639	2.13723	0.29	1.03992	0.950065	1.55502	0
ENSG00000011028	MRC2	10.3996	11.5928	1.13	5.09299	4.69769	7.66383	0.866452
ENSG00000011052	NME1-NME2	0	0.357233	1.475	0.17524	41.594	0.264241	0
ENSG00000011083	SLC6A7	0	0	0	0	0	0	4.01751
ENSG00000011105	TSPAN9	2.04126	2.32982	0.245	1.00385	0.925809	1.51391	0
ENSG00000011114	BTBD7	25.8305	29.662	0.865	3.9265	11.6351	11.9137	2.0213
ENSG00000011132	APBA3	4.19775	4.79178	0.525	2.04661	1.88952	3.07123	1.22899
ENSG00000011143	MKS1	3.9879	4.31128	0.48	2.21333	1.77293	3.10392	0
ENSG00000011198	ABHD5	7.02796	7.73327	0.69	3.4292	3.16263	5.17686	13.884
ENSG00000011201	ANOS1	0.0269706	0.0303807	0	0.0148519	0.0136511	0.0225344	0
ENSG00000011243	AKAP8L	11.1312	11.8893	1.245	5.40731	4.99226	8.12082	8.61316
ENSG00000011258	MBTD1	15.6887	16.6533	0.42	7.58924	6.99965	11.4011	25.857
ENSG00000011260	UTP18	38.7047	39.9267	3.57	18.7483	17.3319	27.9676	69.8188
ENSG00000011275	RNF216	16.1178	18.1622	1.06	8.00736	7.35301	11.8403	1.32086
ENSG00000011295	TTC19	9.40948	10.9029	1.05	4.7242	4.36473	7.03913	397.609
ENSG00000011304	PTBP1	57.2485	65.9501	5.885	24.4337	25.7213	39.5162	0
ENSG00000011332	DPF1	0.646946	0.71195	0.08	0.331033	0.305043	0.501117	66.1696
ENSG00000011347	SYT7	0.383551	0.430625	0.08	0.182338	0.167469	0.275194	0
ENSG00000011376	LARS2	4.48232	4.99731	0.395	2.22648	2.05178	3.36481	0
ENSG00000011405	PIK3C2A	14.5886	16.0685	2.135	7.07832	6.53711	10.6095	0.90072
ENSG00000011422	PLAUR	3.36657	3.79473	0.415	1.68114	1.4858	2.52536	24.7133
ENSG00000011426	ANLN	35.7995	40.0975	3.48	17.4031	16.0053	26.4457	0
ENSG00000011451	WIZ	3.54606	4.0022	0.32	1.70943	1.5784	2.55988	1.82359
ENSG00000011454	RABGAP1	9.52003	10.2228	1.085	4.73244	4.38551	7.07894	6.11236
ENSG00000011465	DCN	0.0108777	0.0145336	0.03	0.00585962	0.00537955	0.00897738	0
ENSG00000011478	QPCTL	1.90912	2.04095	0.185	0.928388	0.855954	1.4	0
ENSG00000011485	PPP5C	15.76	18.2278	1.54	7.73173	7.12324	11.6626	0
ENSG00000011523	CEP68	4.09299	4.8307	0.34	2.0138	1.85853	3.02925	213.124
ENSG00000011566	MAP4K3	20.5478	20.6719	2.715	9.9913	9.24218	14.9195	35.8097
ENSG00000011590	ZBTB32	0	0	0	0	0	0	57.3193
ENSG00000011600	TYROBP	0	0	0	0	0	0	0
ENSG00000011638	TMEM159	1.85541	2.10576	0.3	0.934151	0.865816	1.38394	0
ENSG00000011677	GABRA3	0.0155672	0.0176924	0	0.0070474	0.00644656	0.0109226	0
ENSG00000012048	BRCA1	10.02	11.3967	1.535	4.86912	4.49392	7.31787	10.9858
ENSG00000012061	ERCC1	5.77905	6.34426	1.385	2.8121	2.59438	4.2198	1214.44
ENSG00000012124	CD22	0.0960006	0.00503206	0	0.00373077	0.00315829	0.00547351	0
ENSG00000012171	SEMA3B	7.42239	8.29676	0.725	3.67513	3.40891	5.43942	6.40774
ENSG00000012174	MBTPS2	4.35122	4.98105	0.365	2.14997	2.0351	3.22895	0
ENSG00000012211	PRICKLE3	1.57673	1.72648	0.175	0.781348	0.72237	1.17014	29.3616
ENSG00000012223	LTF	0.50122	0.520789	0.055	0.238003	0.220064	0.352878	0
ENSG00000012232	EXTL3	8.81282	10.2775	0.84	4.30211	3.96136	6.52226	6.71736
ENSG00000012504	NR1H4	0	0	0	0	0	0	2.62361
ENSG00000012660	ELOVL5	43.7356	49.8526	4.175	21.2209	19.5712	32.0087	30.1427
ENSG00000012779	ALOX5	1.33622	1.46943	0.12	0.676246	0.624014	1.0044	101.557
ENSG00000012817	KDM5D	0	0.0302733	0	0.0160196	0.0148586	0.0237331	0
ENSG00000012822	CALCOCO1	6.58276	7.3104	0.655	3.15643	2.9075	4.7797	0
ENSG00000012963	UBR7	5.82397	7.6704	0.985	3.20346	3.02773	4.87263	6.90553
ENSG00000012983	MAP4K5	13.5026	14.1015	1.555	6.57125	6.06537	9.87632	0
ENSG00000013016	EHD3	0.688923	0.819608	0.065	0.343456	0.316266	0.521123	5.47367
ENSG00000013275	PSMC4	33.6447	37.0666	3.025	16.4576	15.1986	24.704	0
ENSG00000013288	MAN2B2	1.92459	2.13212	0.175	0.950046	0.876651	1.43179	5.23973
ENSG00000013293	SLC7A14	0	0	0	0.0012922	0.000313238	0	0
ENSG00000013297	CLDN11	0.13683	0.126543	0.01	0.0626974	0.0588549	0.0939548	0
ENSG00000013306	SLC25A39	61.5178	67.6376	5.335	29.6592	27.3888	44.5196	26.5317
ENSG00000013364	MVP	34.3609	40.5636	4.09	17.6023	15.9064	26.7161	10.1742
ENSG00000013374	NUB1	13.6138	14.9525	1.745	6.72006	6.20695	10.0633	0
ENSG00000013375	PGM3	36.7547	40.0304	2.84	5.76249	16.196	17.4821	286.082
ENSG00000013392	RWDD2A	1.69799	1.95014	0.135	0.840505	0.775347	1.2679	64.2368
ENSG00000013441	CLK1	20.9075	22.0255	1.925	10.1244	9.34691	15.2007	9.95115
ENSG00000013503	POLR3B	3.74504	4.02665	0.33	1.87832	1.73496	2.81982	18.377
ENSG00000013523	ANGEL1	2.09485	2.39045	0.245	1.01637	0.950563	1.5246	0
ENSG00000013561	RNF14	10.8668	12.0604	2.245	5.29158	4.85991	7.88022	0
ENSG00000013563	DNASE1L1	4.42344	4.89248	0.41	1.78378	1.94975	2.90596	32.5101
ENSG00000013573	DDX11	8.42512	8.6006	1.925	6.6729	4.33466	6.78574	20.0116
ENSG00000013583	HEBP1	4.95732	5.52292	0.42	2.39869	2.21296	3.60858	314.055
ENSG00000013588	GPRC5A	3.17014	3.7818	0.64	1.57109	1.44358	2.39409	0
ENSG00000013619	MAMLD1	0.0807443	0.0855798	0.01	0.0256444	0.0372229	0.0536607	3.65704
ENSG00000013725	CD6	0.00621298	0.00339841	0.005	0.00429426	0.00332724	0.0042069	0
ENSG00000013810	TACC3	13.7103	15.5019	1.41	6.73733	6.21112	10.1732	3.81717
ENSG00000014123	UFL1	15.1584	16.7066	1.285	7.50418	6.92567	11.2843	96.3616
ENSG00000014138	POLA2	5.38855	6.0591	0.905	2.62069	2.41217	3.97222	2.006
ENSG00000014164	ZC3H3	1.07162	1.16304	0.09	0.511172	0.472154	0.767845	0
ENSG00000014216	CAPN1	15.9481	17.9823	1.715	7.62914	7.21263	11.6552	4.15834
ENSG00000014257	ACPP	0.00462519	0.0052566	0	0.00209386	0.00191534	0.00324521	0
ENSG00000014641	MDH1	50.5781	56.9069	5.465	24.3771	22.4727	36.8227	12.6814
ENSG00000014824	SLC30A9	16.0542	17.7516	3.495	7.97773	7.36656	11.9272	29.4585
ENSG00000014914	MTMR11	1.07288	1.14025	0.12	0.734937	0.46933	1.03166	0
ENSG00000014919	COX15	8.74301	9.48731	0.65	4.23352	3.90703	6.35389	110.234
ENSG00000015133	CCDC88C	8.45681	9.57635	0.28	4.29296	3.97063	6.40771	0
ENSG00000015153	YAF2	4.86786	5.36825	0.98	4.72186	2.17818	4.89532	30.2344
ENSG00000015171	ZMYND11	34.3827	39.4794	2.585	17.064	15.7528	25.6571	59.3467
ENSG00000015285	WAS	0.0133203	0.0149057	0	0.0111222	0.0102878	0.0166293	0
ENSG00000015413	DPEP1	0	0	0	0	0	0	0
ENSG00000015475	BID	3.11383	3.48455	0.56	1.73667	1.39346	2.38338	209.414
ENSG00000015479	MATR3	1.91047	3.535	9.78	1.61352	14.939	2.38549	9.92824
ENSG00000015520	NPC1L1	0.00400235	0.00875692	0	0.00368844	0.00342941	0.00542011	0
ENSG00000015532	XYLT2	12.071	13.6824	1.065	5.91317	5.4518	8.93392	215.343
ENSG00000015568	RGPD5	0.100298	0.099362	2.23	3.36095	3.31304	0.293664	0
ENSG00000015592	STMN4	0	0	0	0	0	0	0
ENSG00000015676	NUDCD3	4.65007	5.22083	1.58	2.24909	2.07458	3.38745	0.897521
ENSG00000016082	ISL1	0.0751416	0.0913768	0.01	0.0368086	0.0337841	0.0564409	0
ENSG00000016391	CHDH	0.529	0.604015	0.05	0.259848	0.239551	0.39148	7.62394
ENSG00000016402	IL20RA	0.025643	0.0284052	0	0.011749	0.0108675	0.0175665	0
ENSG00000016490	CLCA1	0	0	0	0	0	0	0
ENSG00000016602	CLCA4	0	0	0	0	0	0	0
ENSG00000016864	GLT8D1	15.6183	17.216	1.68	7.55238	6.94694	11.4768	988.824
ENSG00000017260	ATP2C1	24.0759	25.8998	3.295	11.1759	10.8567	17.3012	26.8123
ENSG00000017427	IGF1	0.00410411	0.00299319	0.005	0.0027779	0.00256949	0.00415337	78.3727
ENSG00000017483	SLC38A5	0.0833237	0.0828808	0.02	0.0404658	0.0372531	0.0614476	0
ENSG00000017797	RALBP1	17.2773	18.9121	1.675	9.66396	8.30164	12.6521	17.3327
ENSG00000018189	RUFY3	8.49861	8.72987	1.39	4.13436	3.81416	6.20111	71.8525
ENSG00000018236	CNTN1	0.00435798	0	0	0.00197289	0.00180469	0.00305772	1.73777
ENSG00000018280	SLC11A1	0.0176419	0.0199387	0	0.00921611	0.0084667	0.0140895	16.4567
ENSG00000018408	WWTR1	41.1734	47.8089	2.15	19.7609	18.1459	30.1154	156.957
ENSG00000018510	AGPS	26.6788	29.6203	4.86	13.2316	12.1963	19.9358	0
ENSG00000018607	ZNF806	0.00568149	0	0	0	0.00111173	0	0
ENSG00000018610	CXorf56	7.90476	8.99937	0.875	3.87374	3.54058	5.72946	0
ENSG00000018625	ATP1A2	0.0298241	0.0367051	0.01	0.0183864	0.017077	0.0271157	0
ENSG00000018699	TTC27	7.65963	8.35291	0.705	3.80113	3.51246	5.68521	0
ENSG00000018869	ZNF582	2.40237	2.71405	0.39	1.16979	1.07916	1.76196	201.083
ENSG00000019102	VSIG2	0	0	0	0	0	0	0
ENSG00000019144	PHLDB1	7.73573	8.83854	1.095	3.75899	3.45462	5.71909	0
ENSG00000019169	MARCO	0	0	0	0	0	0	0
ENSG00000019186	CYP24A1	0.120115	0.136117	0.025	0.0564587	0.0517095	0.0840493	0
ENSG00000019485	PRDM11	2.80141	3.15548	0.185	1.69351	1.29214	2.28645	0
ENSG00000019505	SYT13	0.0341828	0.0287887	0	0.0155697	0.0143237	0.0236958	1.45025
ENSG00000019549	SNAI2	5.4946	5.95418	0.45	2.62214	2.41035	3.99453	10.1956
ENSG00000019582	CD74	0.0469756	0.0530914	0	0.0213226	0.0195531	0.0327886	244.295
ENSG00000019991	HGF	0	0	0	0	0	0	1.24248
ENSG00000019995	ZRANB1	9.48994	11.416	0.93	4.99651	4.81973	7.46268	165.765
ENSG00000020129	NCDN	3.39661	3.8125	0.355	1.67589	1.54883	2.50684	6.46938
ENSG00000020181	ADGRA2	4.44948	5.13495	0.365	2.21448	2.0435	3.33042	342.804
ENSG00000020219	CCT8L1P	0	0	0	0	0	0	0
ENSG00000020256	ZFP64	4.0158	4.52238	0.49	2.49295	1.79091	3.27779	0
ENSG00000020426	MNAT1	9.09515	12.11	2.72	5.34939	4.66455	8.01808	8.50026
ENSG00000020577	SAMD4A	3.26836	3.8125	0.37	1.67417	1.54597	2.50682	25.5204
ENSG00000020633	RUNX3	0.233607	0.284327	0.025	0.122928	0.113405	0.1854	0
ENSG00000020922	MRE11	3.59005	3.89772	0.69	1.73494	1.59026	2.61026	2.25192
ENSG00000021300	PLEKHB1	0.0491697	0.0691471	0.015	0.0278617	0.0255745	0.0427108	106.321
ENSG00000021355	SERPINB1	18.7257	20.7507	2.075	9.07455	8.36711	13.6742	33.4368
ENSG00000021461	CYP3A43	0.0095922	0	0	0.00523885	0.00397223	0.00811955	0
ENSG00000021488	SLC7A9	0.292203	0.264276	0.02	0.151336	0.139355	0.229622	0
ENSG00000021574	SPAST	10.0101	11.3799	0.97	5.02958	4.62821	7.49925	17.4583
ENSG00000021645	NRXN3	0	0	0	0.00264927	0.00037467	0	3.85182
ENSG00000021762	OSBPL5	1.99288	2.11436	0.23	0.971381	0.895736	1.46102	0
ENSG00000021776	AQR	7.14044	7.70422	0.92	3.46035	3.19248	5.20821	0
ENSG00000021826	CPS1	2.06822	2.2093	0.285	1.01667	0.937016	1.53639	0
ENSG00000021852	C8B	0.00496885	0	0	0.00228957	0.00212878	0.00336448	0
ENSG00000022267	FHL1	18.9312	21.3212	2.13	9.15012	8.43504	13.7674	24.6997
ENSG00000022277	RTFDC1	25.3325	33.0127	4.26	14.3248	12.7303	21.5504	12.0643
ENSG00000022355	GABRA1	0	0	0	0.00108478	0.00208049	0.00328816	0
ENSG00000022556	NLRP2	5.1282	5.80393	0.54	2.61331	2.37154	3.76377	0
ENSG00000022567	SLC45A4	1.97564	2.22966	0.22	0.960492	0.888849	1.428	3.64321
ENSG00000022840	RNF10	18.2314	20.367	3.14	9.05064	8.36425	13.5323	34.6132
ENSG00000022976	ZNF839	5.63688	6.18167	0.42	2.08315	2.57101	3.74903	171.517
ENSG00000023041	ZDHHC6	10.5508	11.0013	0.85	5.11734	4.71669	7.68788	1.81688
ENSG00000023171	GRAMD1B	0.0526961	0.0590362	0.01	0.0270341	0.0246395	0.0399989	0
ENSG00000023191	RNH1	61.1662	68.742	5.085	29.4937	27.2391	44.3018	125.35
ENSG00000023228	NDUFS1	9.69882	10.8457	3.465	4.77179	4.42225	7.1455	0
ENSG00000023287	RB1CC1	21.6892	24.6903	2.32	10.7144	9.90111	16.0463	135.096
ENSG00000023318	ERP44	7.624	8.33075	0.61	3.67305	3.38988	5.51925	87.071
ENSG00000023330	ALAS1	10.7345	12.1549	0.965	5.28563	4.88685	7.90516	0
ENSG00000023445	BIRC3	0.815348	0.997767	0.095	0.41956	0.387991	0.638661	0
ENSG00000023516	AKAP11	6.69438	7.82081	0.545	3.32067	3.06703	4.97757	0
ENSG00000023572	GLRX2	17.8717	18.8483	1.605	8.76382	8.11742	13.0145	31.5486
ENSG00000023608	SNAPC1	31.5702	46.9839	4.23	21.1767	21.6864	31.6769	0
ENSG00000023697	DERA	8.58234	9.43398	0.965	4.21094	3.87794	6.38329	0
ENSG00000023734	STRAP	27.0855	30.0934	2.325	13.1979	12.1553	19.6125	0
ENSG00000023839	ABCC2	0.224747	0.233969	0.02	0.107709	0.0988824	0.165029	0
ENSG00000023892	DEF6	0.0281414	0.0292186	0	0.0148717	0.0136967	0.0225525	0
ENSG00000023902	PLEKHO1	6.27473	7.23355	0.545	3.11743	2.87759	4.68619	8.52996
ENSG00000023909	GCLM	7.14104	7.78597	0.81	3.46034	3.18918	5.1771	2.51209
ENSG00000024048	UBR2	8.97257	9.46444	0.705	4.41138	4.069	6.64678	0
ENSG00000024422	EHD2	5.37638	6.18061	0.54	2.63187	2.42379	3.96132	6.48706
ENSG00000024526	DEPDC1	8.63542	9.69796	1.045	4.33675	3.90128	6.18319	174.725
ENSG00000024862	CCDC28A	3.5997	4.002	0.355	1.81426	1.6752	2.72056	7.28733
ENSG00000025039	RRAGD	6.97035	8.05684	0.81	3.42164	3.16116	5.12637	3.18814
ENSG00000025156	HSF2	10.983	12.0194	1.105	5.42313	4.96012	7.97674	24.7629
ENSG00000025293	PHF20	6.13406	6.87478	1.145	3.04022	2.80358	4.58518	2.13302
ENSG00000025423	HSD17B6	0.557985	0.544547	0.045	0.261195	0.23999	0.39913	48.0215
ENSG00000025434	NR1H3	2.75908	3.17217	0.31	1.3959	1.27106	2.08064	258.451
ENSG00000025708	TYMP	2.21886	2.80305	0.23	1.25924	1.19002	1.88029	128.823
ENSG00000025770	NCAPH2	22.2917	23.3378	1.9	10.9453	10.1004	16.4589	11.1806
ENSG00000025772	TOMM34	14.7313	16.6415	1.275	7.06743	6.52097	10.6454	63.4483
ENSG00000025796	SEC63	7.52282	8.35951	1.705	3.78633	3.44083	5.49372	0
ENSG00000025800	KPNA6	13.2152	16.0791	2.09	6.96188	6.51635	10.4691	1.40456
ENSG00000026025	VIM	476.247	550.283	41.59	231.603	213.161	351.47	344.733
ENSG00000026036	RTEL1-TNFRSF6B	0.417867	0.649517	0.13	0.335927	1.37158	0.467544	43.1994
ENSG00000026103	FAS	2.46416	2.74076	0.115	0.462973	1.12115	1.39535	50.6918
ENSG00000026297	RNASET2	18.7463	32.0056	4.02	14.007	13.4026	21.2062	28.2865
ENSG00000026508	CD44	27.0626	30.9371	3.67	19.9565	12.1401	26.7417	44.684
ENSG00000026559	KCNG1	4.72021	5.32426	0.535	2.29053	2.12031	3.41601	0
ENSG00000026652	AGPAT4	5.83797	6.56289	0.83	2.82681	2.60544	4.2564	71.5215
ENSG00000026751	SLAMF7	0	0	0	0	0	0	0
ENSG00000026950	BTN3A1	2.42862	2.81269	0.325	1.29996	1.21143	1.84145	0
ENSG00000027001	MIPEP	6.36994	6.55271	0.545	3.06113	2.82292	4.5974	19.7054
ENSG00000027075	PRKCH	3.35771	3.78246	0.51	1.75886	1.64646	2.63968	58.688
ENSG00000027644	INSRR	0.828735	0.440038	0.03	0.405384	0.374965	0.606131	0
ENSG00000027697	IFNGR1	16.862	19.0205	1.635	8.26061	7.61786	12.4341	18.6754
ENSG00000027847	B4GALT7	5.38677	6.09825	0.46	2.6543	2.44869	3.99923	71.7066
ENSG00000027869	SH2D2A	0.0316413	0.0346146	0	0.0140581	0.0135559	0.0214248	0
ENSG00000028116	VRK2	14.5554	14.8648	1.145	7.17508	6.62278	10.7863	1037.81
ENSG00000028137	TNFRSF1B	0.00784507	0.00891604	0	0.00355152	0.00324873	0.0055044	0
ENSG00000028203	VEZT	9.61601	10.5039	1.56	4.67463	4.31343	7.01615	0
ENSG00000028277	POU2F2	0.0215551	0.0188527	0.015	0.00927098	0.00858931	0.0137872	8.55541
ENSG00000028310	BRD9	37.0476	39.893	0.91	6.48364	17.0417	18.7413	4.04076
ENSG00000028528	SNX1	17.9011	20.1184	1.065	9.12439	8.3029	13.3421	0
ENSG00000028839	TBPL1	4.19132	4.51261	1.725	2.07161	1.91032	3.11911	273.714
ENSG00000029153	ARNTL2	36.5746	41.7623	1.835	17.8755	16.4637	27.0537	0
ENSG00000029363	BCLAF1	26.3186	28.5927	6.85	16.3365	13.399	18.929	0
ENSG00000029364	SLC39A9	19.1166	22.286	1.59	9.42514	8.69821	14.1731	985.981
ENSG00000029534	ANK1	0.407135	0.42854	0.06	0.147112	0.17568	0.234965	19.2285
ENSG00000029559	IBSP	0.680705	0.765764	0.055	0.353852	0.326581	0.532926	0
ENSG00000029639	TFB1M	4.19105	4.70089	0.495	2.07182	1.912	3.11397	103.706
ENSG00000029725	RABEP1	18.8982	21.5959	1.105	4.44682	8.88458	11.3498	143.968
ENSG00000029993	HMGB3	20.6807	23.3688	3.93	10.4388	9.43493	15.0754	103.464
ENSG00000030066	NUP160	11.2517	12.0646	1.16	5.43493	5.00693	8.1632	0
ENSG00000030110	BAK1	11.8464	13.1103	1.185	6.6759	5.70822	8.47116	0
ENSG00000030304	MUSK	0	0	0	0	0	0	42.5702
ENSG00000030419	IKZF2	1.40457	1.64263	0.035	0.327256	0.64071	0.648382	38.6612
ENSG00000030582	GRN	64.9532	72.963	7.235	31.9946	29.5894	47.7996	11.6368
ENSG00000031003	FAM13B	9.22153	9.99927	0.995	4.50676	4.163	6.74786	1.70022
ENSG00000031081	ARHGAP31	0.0738292	0.0793056	0.005	0.0347183	0.0318482	0.0533282	19.9784
ENSG00000031691	CENPQ	4.77693	5.11334	0.38	2.44641	2.2555	3.6932	0
ENSG00000031698	SARS	144.405	158.754	14.335	72.4712	67.1595	107.408	48.215
ENSG00000031823	RANBP3	30.8121	34.0509	3.085	8.11207	13.7873	17.4905	14.869
ENSG00000032219	ARID4A	1.6954	1.8965	0.245	0.847292	0.780922	1.2772	21.3311
ENSG00000032389	TSSC1	5.95007	6.70795	0.595	2.93399	2.7126	4.39352	0
ENSG00000032444	PNPLA6	9.36663	10.6037	1.95	4.79129	4.60559	7.21779	245.992
ENSG00000032742	IFT88	5.85202	5.94671	0.57	3.15286	2.6911	4.50687	5.43136
ENSG00000033011	ALG1	4.64268	4.97017	0.45	2.39483	2.12036	3.35643	786.581
ENSG00000033030	ZCCHC8	13.5982	15.1481	1.245	6.63735	6.13462	9.90318	1.78574
ENSG00000033050	ABCF2	16.0468	17.2842	1.76	7.66151	7.0776	11.4169	0
ENSG00000033100	CHPF2	4.04948	4.46345	0.365	1.96093	1.80583	2.96948	5.26047
ENSG00000033122	LRRC7	0.00289598	0.00329132	0	0.00131103	0.00119926	0.00203193	110.632
ENSG00000033170	FUT8	25.1765	28.0148	2.395	6.00617	11.4769	12.6007	162.676
ENSG00000033178	UBA6	17.2994	18.882	5.545	8.38555	7.73989	12.6003	0
ENSG00000033327	GAB2	3.98797	4.54405	0.36	1.93675	1.80685	2.88522	13.0007
ENSG00000033627	ATP6V0A1	7.10204	7.78053	1.19	3.47724	3.2048	5.23598	24.1282
ENSG00000033800	PIAS1	2.64373	2.96436	0.525	1.30717	1.20479	1.97065	276.64
ENSG00000033867	SLC4A7	10.9911	12.0677	1.63	5.34021	4.92747	8.03188	0
ENSG00000034053	APBA2	10.1003	11.3231	0.68	3.50545	4.5603	6.37264	42.6047
ENSG00000034152	MAP2K3	1.64761	1.63614	0.17	0.855506	0.760017	1.17865	0
ENSG00000034239	EFCAB1	0.171767	0.192703	0.025	0.0782368	0.0719755	0.11907	0
ENSG00000034510	TMSB10	1329.69	1503.85	134.28	653.547	601.518	991.619	0
ENSG00000034533	ASTE1	1.7376	1.87955	0.165	0.82092	0.756594	1.23947	307.304
ENSG00000034677	RNF19A	139.038	154.413	1.76	91.8786	61.9066	118.963	161.097
ENSG00000034693	PEX3	6.66693	7.76634	0.865	3.6868	3.26492	5.54213	2.72596
ENSG00000034713	GABARAPL2	36.7523	41.8607	3.44	17.8558	16.4723	26.9149	103.782
ENSG00000034971	MYOC	0	0	0	0	0	0	0
ENSG00000035115	SH3YL1	4.14658	4.18305	0.36	2.00921	1.85592	3.01771	0
ENSG00000035141	FAM136A	28.1923	32.0422	2.56	13.5028	12.4483	20.1319	40.3807
ENSG00000035403	VCL	42.7198	47.13	4.655	20.8336	19.1777	31.5412	111.421
ENSG00000035499	DEPDC1B	11.2284	12.4534	0.99	5.40581	4.98028	8.15941	0
ENSG00000035664	DAPK2	0.787758	0.905387	0.065	0.416683	0.383963	0.61686	0
ENSG00000035681	NSMAF	13.0711	13.8132	1.525	6.30991	5.82727	9.45786	133.098
ENSG00000035687	ADSS	18.2622	21.9377	1.91	9.91363	8.83055	14.7751	10.0774
ENSG00000035720	STAP1	0	0	0	0	0	0	19.5938
ENSG00000035862	TIMP2	39.8869	53.037	4.085	21.9396	19.5169	33.1943	4.71299
ENSG00000035928	RFC1	15.0115	16.2355	1.855	7.29821	6.73274	10.9827	0
ENSG00000036054	TBC1D23	13.8808	15.0991	1.465	6.80319	6.27765	10.235	10.8781
ENSG00000036257	CUL3	9.81438	10.4928	1.915	4.7612	4.39275	7.15562	2.80049
ENSG00000036448	MYOM2	0.0187929	0.0209283	0.015	0.0085893	0.00792701	0.0129379	0
ENSG00000036473	OTC	0	0	0	0	0	0	0
ENSG00000036530	CYP46A1	0.138944	0.110918	0.005	0.0631637	0.0580037	0.0966911	1.56767
ENSG00000036549	ZZZ3	13.5136	15.3582	1.785	6.60843	6.10777	9.89318	0
ENSG00000036565	SLC18A1	0	0	0	0	0	0	7.41763
ENSG00000036672	USP2	2.19725	2.29853	0.255	1.07003	0.989029	1.59913	0
ENSG00000036828	CASR	0	0	0	0	0	0	0
ENSG00000037042	TUBG2	2.17459	2.21592	0.235	1.24927	1.64475	1.64136	13.5873
ENSG00000037241	RPL26L1	25.748	27.1518	2.9	13.7902	12.0166	18.149	148.932
ENSG00000037280	FLT4	0.0484297	0.0488332	0.005	0.0228317	0.0209928	0.0348106	0
ENSG00000037474	NSUN2	21.6844	23.6523	2.055	10.551	9.74823	15.7564	0
ENSG00000037637	FBXO42	5.43347	5.90828	0.55	2.63053	2.4296	3.94994	0
ENSG00000037749	MFAP3	10.4127	11.7936	1.445	5.03457	4.65512	7.58843	0
ENSG00000037757	MRI1	4.72438	5.56238	0.36	1.38153	2.21771	2.63683	1.74186
ENSG00000037897	METTL1	8.36315	10.2097	1.05	2.5314	4.15778	6.09101	34.4656
ENSG00000037965	HOXC8	0.1121	0.168586	0.01	0.0753344	0.0657446	0.104236	0
ENSG00000038002	AGA	6.10343	6.80688	0.79	2.92756	2.70029	4.41147	14.5386
ENSG00000038210	PI4K2B	8.96439	12.4595	1.43	5.16212	6.46343	7.78049	10.1788
ENSG00000038219	BOD1L1	8.97692	10.2883	1.06	4.40506	4.07019	6.59905	6.15145
ENSG00000038274	MAT2B	27.7156	32.8187	2.82	13.8067	12.7108	20.9293	3.43208
ENSG00000038295	TLL1	0.237411	0.266988	0.02	0.110477	0.10112	0.17089	0
ENSG00000038358	EDC4	13.8719	15.9049	2.43	6.97758	7.3454	10.4866	0
ENSG00000038382	TRIO	15.5436	17.0796	2.875	7.65293	7.05836	11.5217	0
ENSG00000038427	VCAN	75.7274	89.0076	13.51	36.7418	33.7717	56.0192	1.88767
ENSG00000038532	CLEC16A	6.90068	7.72241	0.425	3.39708	3.13623	5.10205	0
ENSG00000038945	MSR1	14.478	13.7394	1.105	7.08268	6.54424	10.5787	0
ENSG00000039068	CDH1	1.36402	1.56055	0.18	0.688537	0.638172	1.02255	2.52604
ENSG00000039123	SKIV2L2	21.9428	24.011	3.325	10.847	10.0159	16.2845	326.15
ENSG00000039139	DNAH5	0.0950833	0.0977357	0.01	0.0464959	0.0423587	0.070574	0
ENSG00000039319	ZFYVE16	14.3922	16.6857	1.525	7.15766	6.60447	10.7618	186.201
ENSG00000039523	FAM65A	0.232315	0.425828	0.455	0.216937	0.544403	0.325574	240.061
ENSG00000039537	C6	0	0	0	0	0	0	0
ENSG00000039560	RAI14	23.932	27.3737	3.24	12.0688	11.0208	17.8755	3.08285
ENSG00000039600	SOX30	0	0	0	0	0	0	0
ENSG00000039650	PNKP	9.18509	9.86636	1.23	4.46756	4.13132	6.68884	3119.39
ENSG00000039987	BEST2	0	0	0	0	0	0	67.8292
ENSG00000040199	PHLPP2	5.19337	5.85821	0.485	2.54451	2.34382	3.78409	17.1971
ENSG00000040275	SPDL1	29.4522	33.2745	3.115	14.4508	13.3167	21.8603	0
ENSG00000040341	STAU2	10.8915	13.1985	2.055	10.9479	5.30311	12.0518	16.8074
ENSG00000040487	PQLC2	5.44209	5.94127	0.435	2.62716	2.41876	3.92016	66.0055
ENSG00000040531	CTNS	1.62755	1.78459	0.17	0.786817	0.727818	1.17385	101.259
ENSG00000040608	RTN4R	6.03938	6.99458	0.615	2.92028	2.69805	4.37988	3.8934
ENSG00000040633	PHF23	10.2232	11.6378	1.035	5.02345	4.64616	7.50961	0
ENSG00000040731	CDH10	0.00420534	0.0271899	0	0.0111245	0.0102574	0.0168064	1.52763
ENSG00000040933	INPP4A	10.7575	11.6865	0.66	5.17738	4.77327	7.81209	3.02673
ENSG00000041353	RAB27B	1.80021	2.12715	0.16	0.887838	0.81929	1.33688	31.7913
ENSG00000041357	PSMA4	24.4457	27.8797	10.685	12.0827	11.1365	18.2141	10.2107
ENSG00000041515	MYO16	0.00213602	0	0	0.000966993	0.000884551	0.00149872	73.9892
ENSG00000041802	LSG1	11.0756	12.1281	1.235	5.35753	4.95112	8.02275	1.46874
ENSG00000041880	PARP3	2.48457	2.74602	0.29	1.22599	1.12872	1.84678	0
ENSG00000041982	TNC	0.373536	0.408076	0.04	0.176014	0.161721	0.266324	0
ENSG00000041988	THAP3	5.76621	6.39082	0.515	2.74872	2.53774	4.13519	3580.56
ENSG00000042062	FAM65C	0.00992479	0.0112797	0	0.00449302	0.00410996	0.00696361	123.95
ENSG00000042088	TDP1	5.88626	6.52518	0.915	2.8976	2.6681	4.37289	0
ENSG00000042286	AIFM2	2.35938	2.59805	0.19	1.16302	1.0767	1.73384	75.52
ENSG00000042304	C2orf83	0	0	0	0	0	0	10.0212
ENSG00000042317	SPATA7	2.79968	2.9137	0.31	1.35865	1.25358	2.03537	165.526
ENSG00000042429	MED17	5.65724	6.45781	1.58	2.84054	2.62169	4.25758	80.6252
ENSG00000042445	RETSAT	8.521	9.36957	0.85	4.28622	3.85995	6.13898	0
ENSG00000042493	CAPG	46.4635	50.1932	5.29	22.5718	20.8153	33.9888	0
ENSG00000042753	AP2S1	45.0564	51.1478	4.815	21.8908	20.1717	32.7591	0
ENSG00000042781	USH2A	0.00971339	0.0102039	0	0.00444484	0.00410664	0.00667099	26.0555
ENSG00000042813	ZPBP	0	0	0	0	0	0	0
ENSG00000042832	TG	0.0354652	0.0332609	0.02	0.0172654	0.0159012	0.0261824	0
ENSG00000042980	ADAM28	0.0147381	0.0163846	0.01	0.0067414	0.00622614	0.0101302	0.733911
ENSG00000043039	BARX2	0.027053	0.0181032	0	0.0148999	0.0137451	0.0224748	2.97368
ENSG00000043093	DCUN1D1	6.15098	7.02609	1.535	3.45952	2.9875	4.53867	13.2055
ENSG00000043143	JADE2	2.99574	3.41587	0.515	1.45195	1.33706	2.20276	47.9718
ENSG00000043355	ZIC2	8.99717	10.2434	0.925	4.44743	4.11201	6.64412	15.9157
ENSG00000043462	LCP2	0	0	0	0	0	0	4.91258
ENSG00000043514	TRIT1	7.90773	8.23819	0.81	3.86592	3.57059	5.80195	0
ENSG00000043591	ADRB1	0.0352802	0.0424551	0	0.0178822	0.0166264	0.0262776	1.85181
ENSG00000044012	GUCA2B	0	0	0	0	0	0	0
ENSG00000044090	CUL7	4.52585	4.77631	0.355	2.17899	2.00745	3.28388	26.7181
ENSG00000044115	CTNNA1	179.584	200.53	25.045	87.1643	80.3853	130.608	59.0889
ENSG00000044446	PHKA2	2.32355	2.4705	0.26	1.13418	1.0441	1.6996	8.32619
ENSG00000044459	CNTLN	2.76865	3.03222	0.24	1.37816	1.27166	2.07591	0
ENSG00000044524	EPHA3	0.00173721	0	0	0	0	0	0
ENSG00000044574	HSPA5	123.808	130.484	10.395	62.5037	56.3465	88.7069	5.93761
ENSG00000046604	DSG2	26.4814	30.7816	2.29	13.0713	12.0407	19.6581	0.890173
ENSG00000046647	GEMIN8	9.35554	8.85066	0.74	4.39964	4.06385	6.60863	0
ENSG00000046651	OFD1	10.26	10.4729	1.01	4.96214	4.57771	7.40967	22.4914
ENSG00000046653	GPM6B	0.320709	0.358578	0.02	0.0628462	0.137388	0.15195	318.089
ENSG00000046774	MAGEC2	0	0	0	0	0	0	0
ENSG00000046889	PREX2	13.2451	14.3616	1.67	6.45805	5.95138	9.75806	0.687524
ENSG00000047056	WDR37	2.28532	2.52884	0.21	1.12973	1.04054	1.71054	29.9609
ENSG00000047188	YTHDC2	9.13142	10.1134	1.325	4.53604	4.1872	6.81039	7.50087
ENSG00000047230	CTPS2	6.87221	7.49503	0.61	3.47384	3.1056	5.13811	0
ENSG00000047249	ATP6V1H	20.1052	21.9751	2.175	9.76222	9.01576	14.6509	4.5003
ENSG00000047315	POLR2B	45.6089	50.7257	5.82	22.4318	20.684	33.8383	253.312
ENSG00000047346	FAM214A	2.37221	2.55673	0.34	1.12035	1.0325	1.69294	0
ENSG00000047365	ARAP2	4.17869	4.56888	0.475	2.02664	1.87026	3.04734	0
ENSG00000047410	TPR	25.5343	27.8249	3.755	12.5386	11.4441	18.7515	0
ENSG00000047457	CP	8.93689	9.77687	1.285	4.42053	4.02054	6.47021	1400.42
ENSG00000047578	KIAA0556	2.34082	2.57081	0.41	1.1741	1.08523	1.75755	5.73233
ENSG00000047579	DTNBP1	4.37922	4.69707	0.495	2.13156	1.96961	3.19058	100.349
ENSG00000047597	XK	0.362345	0.43815	0.03	0.180258	0.166243	0.272142	0
ENSG00000047617	ANO2	0.0121276	0.013434	0	0.00555656	0.00513968	0.00830788	44.1074
ENSG00000047621	C12orf4	2.11539	2.4206	0.305	1.05388	0.97191	1.58438	0
ENSG00000047634	SCML1	3.09344	3.44189	0.255	1.53836	1.42012	2.29741	0
ENSG00000047644	WWC3	5.80268	6.51258	0.565	2.89004	2.67084	4.32376	0.779286
ENSG00000047648	ARHGAP6	0	0	0	0	0	0	3.53214
ENSG00000047662	FAM184B	0.00654489	0.00743836	0	0.00465261	0.0042665	0.00715452	349.757
ENSG00000047849	MAP4	13.8165	15.7575	1.365	6.72214	6.1996	10.1202	12.5559
ENSG00000047932	GOPC	10.4563	12.8912	1.06	5.50639	5.24948	8.29769	8.83448
ENSG00000047936	ROS1	0.215478	0.233686	0.02	0.104777	0.0969377	0.15941	0
ENSG00000048028	USP28	8.08531	8.86237	1.295	3.97044	3.66443	5.95635	0
ENSG00000048052	HDAC9	0.592936	0.666593	0.205	0.302168	0.279733	0.449828	76.2448
ENSG00000048140	TSPAN17	11.025	12.8741	0.975	5.65331	5.00952	8.36305	0
ENSG00000048162	NOP16	6.93349	7.79097	0.8	3.3672	3.11688	5.02211	1746.07
ENSG00000048342	CC2D2A	0.204558	0.220579	0.045	0.102294	0.0941557	0.155422	1149.78
ENSG00000048392	RRM2B	8.12985	9.12184	0.94	3.92369	3.6113	5.89489	14.3051
ENSG00000048405	ZNF800	4.70117	5.31442	0.495	2.31559	2.14074	3.45767	19.5047
ENSG00000048462	TNFRSF17	0	0	0	0.00467848	0.00434992	0.00687495	11.3734
ENSG00000048471	SNX29	7.75394	8.84748	0.265	3.85345	3.52624	5.80223	1.81393
ENSG00000048540	LMO3	0.0566182	0.0591946	0.01	0.027045	0.0248385	0.0413853	6.64003
ENSG00000048544	MRPS10	25.8112	28.3067	2.335	13.6428	12.0534	18.625	0
ENSG00000048545	GUCA1A	0	0	0	0	0	0	18.264
ENSG00000048649	RSF1	4.53777	5.19174	1.445	2.24362	2.07877	3.35211	6.3198
ENSG00000048707	VPS13D	5.47747	6.07947	0.645	2.69862	2.50091	4.05838	0
ENSG00000048740	CELF2	0.00418761	0	0	0.0016245	0.00173414	0.00251777	0
ENSG00000048828	FAM120A	24.3086	26.7283	2.85	12.5527	11.2501	17.8386	14.2421
ENSG00000048991	R3HDM1	3.91079	4.03699	0.51	1.94369	1.79448	2.92051	0
ENSG00000049089	COL9A2	0.297936	0.294639	0.025	0.140866	0.130038	0.212002	7.38106
ENSG00000049130	KITLG	13.2483	15.392	0.485	5.3059	5.77269	8.26593	0
ENSG00000049167	ERCC8	5.00244	5.22741	0.52	2.43344	2.36904	3.65088	0
ENSG00000049192	ADAMTS6	0.121531	0.12011	0.04	0.0551783	0.0506844	0.0830065	2.12269
ENSG00000049239	H6PD	4.29177	4.98524	0.365	2.10646	1.94514	3.16112	0
ENSG00000049245	VAMP3	34.3644	39.8181	3.77	16.9076	15.5899	25.4903	4.84176
ENSG00000049246	PER3	32.1011	36.2921	0.93	16.1141	14.8963	24.0434	0
ENSG00000049247	UTS2	0	0	0	0	0	0	1865.69
ENSG00000049249	TNFRSF9	0.257703	0.272102	0.015	0.119331	0.108777	0.175356	0.869105
ENSG00000049283	EPN3	0	0	0	0	0	0	81.9367
ENSG00000049323	LTBP1	5.94872	6.74451	0.515	2.90422	2.67676	4.39211	1.17401
ENSG00000049449	RCN1	37.233	40.948	4.485	22.6714	18.7904	26.7188	9.55521
ENSG00000049540	ELN	0	0	0	0	0	0	0
ENSG00000049541	RFC2	16.6346	17.5008	1.85	8.53595	7.29058	12.4125	0
ENSG00000049618	ARID1B	8.05301	9.42787	1.46	4.01712	3.70698	6.0405	32.3713
ENSG00000049656	CLPTM1L	40.2439	44.8674	5.755	19.3627	17.8094	29.4498	0
ENSG00000049759	NEDD4L	16.8369	17.8622	1.76	7.61365	7.70412	12.0713	0
ENSG00000049768	FOXP3	0	0	0	0	0	0	41.8464
ENSG00000049769	PPP1R3F	1.2999	1.40235	0.07	0.63635	0.587825	0.955628	4.40113
ENSG00000049860	HEXB	31.5116	34.5321	3.385	15.5245	14.3297	23.3288	1609.02
ENSG00000049883	PTCD2	6.51257	7.3795	0.485	4.20708	2.92857	5.36614	1.12438
ENSG00000050030	KIAA2022	0.449447	0.512884	0.045	0.214625	0.197695	0.325324	0
ENSG00000050130	JKAMP	17.7538	20.1135	1.635	8.50389	7.83091	12.8636	21.554
ENSG00000050165	DKK3	27.6059	31.6323	2.62	13.2366	12.2015	19.9974	61.6794
ENSG00000050327	ARHGEF5	1.01583	1.11727	0.295	1.52317	1.15146	0.764873	2.89115
ENSG00000050344	NFE2L3	0.948717	1.08014	0.085	0.469346	0.428118	0.695229	1651.01
ENSG00000050393	MCUR1	7.13313	7.77509	0.84	3.47777	3.20886	5.2136	76.364
ENSG00000050405	LIMA1	11.6075	13.1608	1.155	5.5896	5.14516	8.46641	22.8569
ENSG00000050426	LETMD1	4.9395	5.64522	0.725	2.4417	2.25424	3.66384	1.79012
ENSG00000050438	SLC4A8	0.766594	0.855451	0.16	0.374898	0.344313	0.571469	0
ENSG00000050555	LAMC3	0.373528	0.396334	0.035	0.17423	0.159356	0.262597	0
ENSG00000050628	PTGER3	0.0274803	0.0394557	0	0.0158462	0.0145312	0.0243674	0.741372
ENSG00000050730	TNIP3	0.00418375	0.0045769	0	0.0019278	0.00179242	0.00283288	0
ENSG00000050748	MAPK9	39.7347	44.8886	2.15	19.2364	17.7435	28.9714	34.6277
ENSG00000050767	COL23A1	2.78763	2.82343	0.04	0.252854	1.2496	0.877388	0
ENSG00000050820	BCAR1	10.7268	11.8918	0.995	5.18996	4.80632	7.78031	16.9571
ENSG00000051009	FAM160A2	4.07465	4.49027	0.39	1.9596	1.80971	2.93473	0
ENSG00000051108	HERPUD1	29.3938	32.1841	5.91	14.5829	13.4866	21.7329	26.0399
ENSG00000051128	HOMER3	12.9312	21.2812	2.105	15.4074	8.20001	16.3371	0
ENSG00000051180	RAD51	4.0282	4.35535	0.57	1.95232	1.80079	2.93635	20.8174
ENSG00000051341	POLQ	4.2329	4.54411	0.38	2.04656	1.88505	3.09822	6.87355
ENSG00000051382	PIK3CB	5.70263	6.2826	0.905	2.76922	2.55374	4.18	4.12324
ENSG00000051523	CYBA	23.6485	27.3089	2.14	11.6522	10.7507	17.5205	0
ENSG00000051596	THOC3	4.5665	4.93245	1.295	7.05612	5.23505	3.43294	0
ENSG00000051620	HEBP2	7.12568	8.27223	3.69	3.52703	3.25664	5.3006	21.9988
ENSG00000051825	MPHOSPH9	19.0978	21.5333	2.55	33.8516	8.69194	34.4534	17.6172
ENSG00000052126	PLEKHA5	6.7513	7.18194	0.73	2.19173	3.10064	4.25631	7.48966
ENSG00000052344	PRSS8	0.21508	0.238248	0.02	0.101029	0.093461	0.150989	93.9428
ENSG00000052723	SIKE1	9.06587	10.6599	2.205	4.43374	4.09054	6.65814	0
ENSG00000052749	RRP12	3.00535	2.96909	0.25	1.46226	1.35321	2.18279	20.7886
ENSG00000052795	FNIP2	5.89247	6.70392	0.89	2.94077	2.71996	4.39146	2.02819
ENSG00000052802	MSMO1	33.4852	38.0271	3.225	16.2009	14.8845	24.5012	0
ENSG00000052841	TTC17	15.1614	16.8126	2.04	7.52116	6.95553	11.2327	0
ENSG00000052850	ALX4	0.0328347	0.0370936	0	0.0149069	0.0136724	0.0229092	27.2421
ENSG00000053108	FSTL4	0.0103421	0.011573	0	0.0156724	0.00434365	0.0170774	7.08339
ENSG00000053254	FOXN3	3.36002	4.12254	0.435	8.80913	1.59328	7.77271	0
ENSG00000053328	METTL24	0.0743612	0.0845126	0.005	0.0234196	0.0307938	0.0362974	21.3805
ENSG00000053371	AKR7A2	12.7614	13.777	1.135	6.07992	5.54281	9.06599	0
ENSG00000053372	MRTO4	16.9712	18.9076	1.595	8.28737	7.64682	12.3036	37.5507
ENSG00000053438	NNAT	0	0	0	0	0	0	76.6786
ENSG00000053501	USE1	6.05178	6.64068	0.535	2.96864	2.74208	4.45906	0
ENSG00000053524	MCF2L2	0.109049	0.0876769	0.005	0.0497095	0.0457647	0.0754747	659.695
ENSG00000053702	NRIP2	0	0	0	0	0	0	49.3117
ENSG00000053747	LAMA3	57.9001	62.6364	5.115	15.0493	26.0807	32.2736	21.1603
ENSG00000053770	AP5M1	2.58438	3.00453	0.91	1.28018	1.18075	1.92724	30.539
ENSG00000053900	ANAPC4	7.66364	8.03712	0.67	3.70918	3.41796	5.61247	0
ENSG00000053918	KCNQ1	0.171955	0.176841	0.02	0.0859809	0.0795784	0.126186	0
ENSG00000054116	TRAPPC3	35.4501	40.7267	3.4	17.0468	15.7338	25.6535	0
ENSG00000054118	THRAP3	35.348	39.4613	3.265	17.7024	16.2572	26.342	17.6937
ENSG00000054148	PHPT1	13.637	16.9055	1.425	7.40714	6.55854	11.1074	149.203
ENSG00000054179	ENTPD2	0.258724	0.275787	0.03	0.1181	0.108866	0.178573	9.42806
ENSG00000054219	LY75	1.12112	1.49935	0.46	0.662885	1.83742	0.985482	5.58875
ENSG00000054267	ARID4B	10.1973	11.3197	1.46	4.96189	5.49016	7.45712	1.78626
ENSG00000054277	OPN3	2.20356	2.97712	0.34	1.24846	1.2301	1.90033	32.3246
ENSG00000054282	SDCCAG8	6.27819	6.78122	0.805	3.12542	2.87557	4.65557	122.072
ENSG00000054356	PTPRN	0.00766152	0.00870742	0.005	0.00346842	0.00317272	0.00537561	1.02042
ENSG00000054392	HHAT	6.209	6.94785	0.11	3.05232	2.81428	4.61202	12.0039
ENSG00000054523	KIF1B	11.6376	13.1536	0.885	5.7577	5.33752	8.67752	20.292
ENSG00000054598	FOXC1	4.11045	4.97421	0.355	2.05938	1.89869	3.09135	24.9719
ENSG00000054611	TBC1D22A	7.51162	8.15489	0.51	3.66371	3.37678	5.53154	0
ENSG00000054654	SYNE2	574.775	643.724	3.67	14.6824	260.959	197.416	12.3671
ENSG00000054690	PLEKHH1	1.35882	1.44594	0.23	0.660417	0.605648	0.983224	82.9233
ENSG00000054793	ATP9A	8.08806	8.94708	0.59	3.93994	3.63919	5.89596	0
ENSG00000054796	SPO11	0	0	0	0	0	0	0
ENSG00000054803	CBLN4	0	0	0	0	0	0	2.49839
ENSG00000054938	CHRDL2	0.00591878	0.00647497	0	0.00272728	0.00253575	0.00400769	0
ENSG00000054965	FAM168A	5.75549	6.62812	0.555	11.3885	2.52925	12.821	84.8595
ENSG00000054967	RELT	3.01938	3.37026	0.28	1.48259	1.36665	2.23801	19.0864
ENSG00000054983	GALC	0.308721	0.362323	0.04	0.149685	0.137627	0.228233	0
ENSG00000055044	NOP58	40.3887	42.6285	4.38	20.0656	19.304	29.932	8.26453
ENSG00000055070	SZRD1	25.4775	29.7575	2.595	12.5576	11.554	18.8696	0
ENSG00000055118	KCNH2	0.0117793	0.0128863	0	0.00542773	0.00504656	0.00797597	0
ENSG00000055130	CUL1	17.9968	18.9258	1.43	8.7207	8.04743	13.1218	77.5315
ENSG00000055147	FAM114A2	3.75365	4.12263	0.8	1.83772	1.69585	2.76061	0
ENSG00000055163	CYFIP2	11.3412	12.5723	1.23	5.55625	5.1898	8.389	23.6063
ENSG00000055208	TAB2	15.1509	17.7422	1.35	7.47879	6.96325	11.2448	0
ENSG00000055211	GINM1	19.3504	21.3326	1.69	9.56217	8.81732	14.3132	20.8223
ENSG00000055332	EIF2AK2	47.7185	54.2421	1.405	23.0963	21.2594	34.8816	21.9946
ENSG00000055483	USP36	5.916	6.3606	1.22	2.89767	2.68324	4.31206	36.6105
ENSG00000055609	KMT2C	4.86701	5.3003	0.97	2.45427	2.21773	3.56267	45.4378
ENSG00000055732	MCOLN3	3.08761	3.41712	0.27	1.60113	1.37982	2.28082	11.2773
ENSG00000055813	CCDC85A	0.00615427	0.00965523	0	0.00397261	0.00712976	0.00596956	0
ENSG00000055917	PUM2	11.1122	12.0864	1.35	5.40715	4.99096	8.10839	0
ENSG00000055950	MRPL43	5.03085	5.793	1.01	6.49752	2.23587	6.63054	22.7145
ENSG00000055955	ITIH4	0.0101773	0.0203655	0.04	0.0115781	0.11071	0.0171906	0
ENSG00000055957	ITIH1	0	0	0	0	0	0	0
ENSG00000056050	HPF1	11.899	13.0771	1.115	5.72396	5.21926	8.48938	83.837
ENSG00000056097	ZFR	35.2939	39.6374	3.76	17.5051	16.1132	25.7555	9.50675
ENSG00000056277	ZNF280C	3.38531	3.74784	0.29	1.66866	1.54173	2.49109	0
ENSG00000056291	NPFFR2	0.535948	0.581955	0.065	0.252218	0.23195	0.384299	0
ENSG00000056487	PHF21B	0.0534505	0.0526226	0.015	0.0258648	0.0240216	0.0381512	0
ENSG00000056558	TRAF1	0.0678884	0.0833504	0.01	0.0342773	0.0316528	0.0515321	0
ENSG00000056586	RC3H2	43.0587	49.0737	1.85	20.919	19.2993	31.4342	0
ENSG00000056736	IL17RB	0.380954	0.435369	0.035	0.186609	0.171641	0.284186	274.224
ENSG00000056972	TRAF3IP2	1.66806	1.83045	0.345	0.824327	0.761915	1.23018	64.0243
ENSG00000056998	GYG2	0.245615	0.284601	0.02	0.123753	0.114205	0.186435	0
ENSG00000057019	DCBLD2	25.5689	29.7873	2.75	12.6103	11.5957	19.1509	18.3302
ENSG00000057149	SERPINB3	0.0325777	0.037025	0.005	0.0147481	0.0134908	0.0228577	0
ENSG00000057252	SOAT1	6.19064	6.96037	0.955	3.02984	2.7938	4.57127	0
ENSG00000057294	PKP2	8.42693	9.35628	0.785	4.13062	3.82252	6.05098	12.6879
ENSG00000057468	MSH4	0.0572068	0.0556577	0.005	0.0260732	0.0240005	0.0396064	0
ENSG00000057593	F7	0	0	0	0	0	0	0
ENSG00000057608	GDI2	182.356	205.794	10.03	52.9079	82.8261	107.296	207.169
ENSG00000057657	PRDM1	0.0178737	0.0164408	0.005	0.00739046	0.00752505	0.0117163	4.45958
ENSG00000057663	ATG5	9.11974	13.3622	1.84	5.40193	5.81146	8.2936	0
ENSG00000057704	TMCC3	2.03218	2.31026	0.21	0.99009	0.915218	1.47829	2.14962
ENSG00000057757	PITHD1	27.3574	31.3788	2.345	13.4764	12.4543	20.1683	0
ENSG00000057935	MTA3	5.47558	6.0125	1.315	2.68588	2.48024	4.02221	4.96649
ENSG00000058056	USP13	2.837	3.23119	0.38	1.39515	1.28675	2.10306	2.4821
ENSG00000058063	ATP11B	57.2371	63.2665	3.255	70.1535	26.0726	72.5868	64.0549
ENSG00000058085	LAMC2	56.0014	62.8806	4.84	26.9977	24.7851	41.3088	48.0303
ENSG00000058091	CDK14	5.28152	5.83975	0.545	2.58674	2.40529	3.91158	0
ENSG00000058262	SEC61A1	40.3328	45.7985	3.55	19.5654	18.0347	29.5618	104.163
ENSG00000058272	PPP1R12A	27.8337	31.1859	3.605	11.1547	12.7218	19.0214	18.7364
ENSG00000058335	RASGRF1	0.233279	0.243945	0.035	0.110974	0.102766	0.165294	13.1168
ENSG00000058404	CAMK2B	2.44448	2.64287	0.095	0.808841	1.08046	1.46232	27.4721
ENSG00000058453	CROCC	21.9117	22.4727	0.525	3.1618	10.2791	10.2039	0
ENSG00000058600	POLR3E	10.5018	11.6036	1.69	5.19746	4.8045	7.75651	68.9252
ENSG00000058668	ATP2B4	4.68483	5.31806	0.505	2.27134	2.08745	3.46052	0
ENSG00000058673	ZC3H11A	34.4785	39.3002	2.77	20.6388	18.4598	26.0322	0
ENSG00000058729	RIOK2	4.82504	5.39091	1.06	2.34318	2.16396	3.50434	0
ENSG00000058799	YIPF1	5.49462	6.04385	0.465	2.28962	2.44327	3.71893	0
ENSG00000058804	NDC1	18.555	21.0679	1.7	8.98642	8.28793	13.5441	2.46645
ENSG00000058866	DGKG	0	0	0	0	0.0562568	0	0
ENSG00000059122	FLYWCH1	10.2088	11.3976	2.105	5.0542	4.6744	7.50121	1.40836
ENSG00000059145	UNKL	8.83623	9.78226	0.315	4.24854	3.91977	6.37494	97.0716
ENSG00000059377	TBXAS1	1.7965	1.70995	0.305	0.84523	0.775666	1.29664	79.718
ENSG00000059378	PARP12	4.98483	5.58431	0.8	2.40105	2.21551	3.61344	15.1779
ENSG00000059573	ALDH18A1	34.0001	36.9044	2.84	16.3576	15.0773	24.7077	0
ENSG00000059588	TARBP1	6.68944	7.13991	0.605	3.23549	2.98486	4.86901	11.3758
ENSG00000059691	GATB	6.41243	7.07146	0.675	3.09056	2.85187	4.64448	105.332
ENSG00000059728	MXD1	2.08218	2.48948	0.285	1.06412	1.16286	1.57205	7.60136
ENSG00000059758	CDK17	17.9917	18.6096	2.105	8.79463	8.12229	13.1958	11.0877
ENSG00000059769	DNAJC25	3.8035	4.92678	0.37	2.13784	2.02677	3.21371	0
ENSG00000059804	SLC2A3	0	0.00701197	0	0.00808968	0.00747137	0.0121562	3.02476
ENSG00000059915	PSD	0.379753	0.391455	0.1	0.183083	0.168461	0.278477	422.12
ENSG00000060069	CTDP1	7.6272	8.45804	0.655	2.26497	3.47225	4.6828	0
ENSG00000060138	YBX3	35.6445	36.694	3.445	17.0814	15.7544	25.3966	0
ENSG00000060140	STYK1	0.0550264	0.0512766	0.015	0.0249653	0.0228835	0.0384432	0
ENSG00000060237	WNK1	10.1874	11.6157	1.935	5.03282	4.64746	7.55205	21.9155
ENSG00000060303	RPS17P5	0.416909	0.903665	0.005	0.45899	0.669916	0.650672	0
ENSG00000060339	CCAR1	19.192	20.9786	3.15	9.65357	9.10698	14.4424	4.94087
ENSG00000060491	OGFR	12.0168	13.5963	0.965	6.1717	5.69528	9.08656	0
ENSG00000060558	GNA15	0.00473279	0.0207102	0	0.010904	0.0101382	0.0160232	0
ENSG00000060566	CREB3L3	0	0	0	0	0	0	0
ENSG00000060642	PIGV	1.94987	2.19024	0.205	0.95207	0.878862	1.433	0
ENSG00000060656	PTPRU	4.36492	4.82627	0.44	1.77497	1.95401	2.90145	0
ENSG00000060688	SNRNP40	27.1784	30.0914	2.525	13.277	12.2083	19.8857	0
ENSG00000060709	RIMBP2	0	0	0	0	0	0	0
ENSG00000060718	COL11A1	0.00975667	0.0106735	0.005	0.00449572	0.00418	0.00660639	0
ENSG00000060749	QSER1	10.1577	11.9999	0.94	5.02605	4.63716	7.55032	71.2312
ENSG00000060762	MPC1	4.51769	4.99435	0.45	2.16676	2.00189	3.25199	0
ENSG00000060971	ACAA1	7.7067	8.31604	0.73	3.17309	3.38764	5.14664	0
ENSG00000060982	BCAT1	18.9824	22.0461	2.725	9.23391	8.50399	13.961	0
ENSG00000061273	HDAC7	18.9587	21.0445	1.945	9.24813	8.54517	13.8405	146.399
ENSG00000061337	LZTS1	0.035795	0.0678592	0	0.0271867	0.0249121	0.0419044	0
ENSG00000061455	PRDM6	6.10386	7.07771	0.05	0.226081	2.7737	2.37828	24.4678
ENSG00000061492	WNT8A	0	0	0	0	0	0	0
ENSG00000061656	SPAG4	0.28661	0.27758	0.07	0.138678	0.127919	0.209244	71.8287
ENSG00000061676	NCKAP1	62.4447	69.1174	5.46	7.36664	27.8387	27.4901	2.5395
ENSG00000061794	MRPS35	50.0256	57.071	4.515	24.943	23.055	37.3344	0
ENSG00000061918	GUCY1B3	7.1958	8.16061	0.665	3.47576	3.19226	5.30743	0
ENSG00000061936	SFSWAP	10.0142	11.2306	0.9	4.91687	4.53893	7.38101	2.39628
ENSG00000061938	TNK2	5.04779	5.59151	0.695	2.46843	2.27726	3.70273	0
ENSG00000061987	MON2	11.8388	13.075	1.175	5.30809	5.34962	8.37304	20.5829
ENSG00000062038	CDH3	0.383828	0.403464	0.08	0.18135	0.166938	0.275455	0
ENSG00000062096	ARSF	0.0123583	0.0138292	0	0.0159547	0.00700899	0.00854642	0
ENSG00000062194	GPBP1	31.4408	35.7544	2.69	15.4624	14.2742	23.2084	1.84903
ENSG00000062282	DGAT2	0.369172	0.40525	0.04	0.170054	0.156467	0.258683	0
ENSG00000062370	ZNF112	2.47016	3.0543	0.235	1.16462	1.22396	1.83737	0
ENSG00000062485	CS	18.0242	22.7329	2.64	10.7209	9.24728	14.6565	67.8301
ENSG00000062524	LTK	0.0242592	0.0198712	0	0.0110629	0.0101888	0.0167765	24.4095
ENSG00000062582	MRPS24	1.25891	6.11022	2.645	2.59714	6.9553	3.92609	16.1372
ENSG00000062598	ELMO2	6.12299	6.77735	0.695	2.98837	2.74534	4.43966	12.708
ENSG00000062650	WAPL	23.8495	27.2947	2.375	11.6829	10.7997	17.465	1.99253
ENSG00000062716	VMP1	116.055	135.421	20.275	57.88	52.5286	86.0105	13.9068
ENSG00000062725	APPBP2	10.6192	12.0663	2.15	5.23383	4.84011	7.80685	2.11361
ENSG00000062822	POLD1	5.9376	6.86357	0.73	3.14591	2.91849	4.75673	0
ENSG00000063015	SEZ6	0	0	0	0	0	0	39.1407
ENSG00000063046	EIF4B	69.1481	77.519	11.07	41.9382	34.1035	50.2616	100.798
ENSG00000063127	SLC6A16	0.317714	0.202783	0.025	0.145161	0.132743	0.21984	0
ENSG00000063169	GLTSCR1	2.22164	2.30277	0.055	1.0761	0.992705	1.62318	2.61142
ENSG00000063176	SPHK2	1.53303	1.72451	0.165	0.771232	0.711632	1.1624	175.746
ENSG00000063177	RPL18	173.609	196.594	25.405	81.8053	75.4783	122.791	13.6483
ENSG00000063180	CA11	1.33671	1.51887	0.18	0.687416	0.632655	1.01693	0
ENSG00000063241	ISOC2	14.592	16.9527	1.165	7.15918	6.61007	10.7613	16.8139
ENSG00000063244	U2AF2	46.3265	52.6666	3.505	22.9554	21.1936	34.4903	17.735
ENSG00000063245	EPN1	12.0191	13.5158	1.52	5.93079	5.45873	8.95424	0
ENSG00000063322	MED29	7.7722	9.09452	0.98	3.81715	3.51867	5.71554	25.3729
ENSG00000063438	AHRR	0.153915	0.170602	0.02	0.091019	0.171861	0.137835	6.57824
ENSG00000063515	GSC2	0	0	0	0	0	0	0
ENSG00000063587	ZNF275	2.11209	2.53749	0.175	1.05894	0.979538	1.58188	0
ENSG00000063601	MTMR1	8.19403	9.20119	0.63	3.98255	3.66937	6.0265	5.12137
ENSG00000063660	GPC1	6.04716	7.01377	0.555	2.98307	2.74579	4.52725	17.3688
ENSG00000063761	ADCK1	1.71097	1.827	0.16	0.830756	0.766417	1.25286	0
ENSG00000063854	HAGH	7.78218	8.45397	1.825	3.77646	3.48782	5.66448	82.3657
ENSG00000063978	RNF4	20.4129	22.989	2.545	10.4995	9.56076	14.9903	83.6573
ENSG00000064012	CASP8	16.1522	18.1012	1.44	5.19366	7.38352	10.1861	87.6475
ENSG00000064042	LIMCH1	10.7031	11.9236	1.38	5.37285	4.96255	8.05961	7.42663
ENSG00000064102	ASUN	21.1082	23.0637	2.315	10.3278	9.54474	15.4383	2.54172
ENSG00000064115	TM7SF3	19.2461	21.5741	2.465	9.219	8.48296	14.0061	27.7024
ENSG00000064195	DLX3	0.0388043	0.0441016	0.005	0.017567	0.0160693	0.0272266	0
ENSG00000064199	SPA17	6.46578	7.2769	0.47	3.12672	2.87847	4.748	0
ENSG00000064201	TSPAN32	0	0	0	0	0	0	0
ENSG00000064205	WISP2	2.81078	3.21402	0.22	1.38213	1.26666	2.08468	10.7074
ENSG00000064218	DMRT3	1.69527	2.02477	0.16	0.844376	0.778426	1.27325	2.4464
ENSG00000064225	ST3GAL6	1.46009	1.4254	0.25	1.06304	0.651471	1.54822	302.429
ENSG00000064270	ATP2C2	0	0	0	0	0	0	97.4559
ENSG00000064300	NGFR	0	0	0	0	0	0	0
ENSG00000064309	CDON	1.41762	1.5934	0.325	0.679586	0.624917	1.03018	0.894527
ENSG00000064313	TAF2	11.008	11.8115	1.32	5.35764	4.95014	8.00909	0
ENSG00000064393	HIPK2	4.69535	5.47137	0.44	2.26321	2.08012	3.45042	1.88962
ENSG00000064419	TNPO3	20.565	22.5142	1.36	9.88741	9.12268	14.8805	1.60178
ENSG00000064489	BORCS8-MEF2B	0.0271577	0.214472	0.395	0.114109	1.27535	0.171573	0
ENSG00000064490	RFXANK	30.894	34.9798	3.87	15.2808	14.1274	22.8389	5038.73
ENSG00000064545	TMEM161A	11.7819	13.1574	1.205	5.7594	5.29263	8.58142	0
ENSG00000064547	LPAR2	2.70583	3.02571	0.3	1.28883	1.19158	1.92237	0
ENSG00000064601	CTSA	28.0107	31.2377	2.625	13.6901	12.627	20.6483	140.38
ENSG00000064607	SUGP2	33.2924	38.3051	2.585	16.2564	14.9973	24.3501	82.495
ENSG00000064651	SLC12A2	7.01924	7.69112	0.765	3.471	3.20185	5.21884	0
ENSG00000064652	SNX24	12.4103	13.7206	1.355	6.24843	5.78611	9.29825	64.1496
ENSG00000064655	EYA2	0.00998343	0.0111717	0	0.00455273	0.00419301	0.00690408	0
ENSG00000064666	CNN2	19.8473	23.0047	1.805	9.84061	9.06952	14.7258	0
ENSG00000064687	ABCA7	0.670667	0.717181	0.185	0.322297	0.297426	0.485581	0
ENSG00000064692	SNCAIP	0.00538935	0.0029479	0	0.00248333	0.00230893	0.00364921	0
ENSG00000064703	DDX20	3.74382	4.47388	0.39	1.87732	1.73246	2.82235	1.77821
ENSG00000064726	BTBD1	25.0079	28.6787	2.335	12.1729	11.241	18.2281	13.5442
ENSG00000064763	FAR2	2.22494	2.44285	0.185	0.615535	0.981358	1.22727	5194.29
ENSG00000064787	BCAS1	0.161221	0.156158	0.015	0.0709895	0.0712541	0.110905	1.2171
ENSG00000064835	POU1F1	0	0	0	0	0	0	12.9836
ENSG00000064886	CHI3L2	0	0	0	0	0	0	8.45206
ENSG00000064932	SBNO2	8.73278	9.56646	0.845	4.22842	3.90592	6.3461	13.7816
ENSG00000064933	PMS1	5.50451	6.16354	0.655	2.73072	2.52186	4.09466	174.142
ENSG00000064961	HMG20B	29.3674	34.5279	2.965	14.4378	13.3196	21.7521	108.259
ENSG00000064989	CALCRL	0.0375513	0.042511	0.005	0.0183003	0.0167672	0.0282181	0
ENSG00000064995	TAF11	12.3404	13.5969	1.035	5.93077	5.47101	8.90984	42.105
ENSG00000064999	ANKS1A	3.02194	3.35821	0.245	1.46937	1.35635	2.21071	0
ENSG00000065000	AP3D1	35.1483	38.9107	2.94	16.643	15.9005	25.4262	6.87397
ENSG00000065029	ZNF76	4.85882	5.51172	0.535	2.39543	2.2132	3.58495	50.761
ENSG00000065054	SLC9A3R2	17.1176	19.6799	2.51	8.4925	7.83428	12.7915	7.9524
ENSG00000065057	NTHL1	5.90276	6.63723	0.55	2.86216	2.63141	4.32339	8.93393
ENSG00000065060	UHRF1BP1	6.54927	7.62219	0.565	3.29898	3.0464	4.90991	73.6115
ENSG00000065135	GNAI3	7.85827	9.01373	0.65	3.88176	3.58023	5.83751	0.565578
ENSG00000065150	IPO5	38.9291	43.866	5.075	19.0821	17.5968	28.6176	0
ENSG00000065154	OAT	28.4539	31.3672	2.565	13.5946	12.4576	20.3774	0
ENSG00000065183	WDR3	4.50586	4.90783	1.16	2.22047	2.05225	3.32656	0.516807
ENSG00000065243	PKN2	10.0244	11.1932	1.135	4.96278	4.57943	7.45411	0
ENSG00000065268	WDR18	13.0214	14.393	1.325	6.47181	5.97198	9.73371	47.7565
ENSG00000065308	TRAM2	8.53716	9.70995	0.695	4.09389	3.76822	6.21038	40.8866
ENSG00000065320	NTN1	1.169	1.38062	0.095	0.582083	0.536276	0.870304	2.4998
ENSG00000065325	GLP2R	0.0265357	0.0299704	0.005	0.0120485	0.0110519	0.0185102	0
ENSG00000065328	MCM10	5.78272	6.44213	0.58	2.8269	2.59844	4.31203	0
ENSG00000065357	DGKA	4.30787	4.84799	0.81	2.01958	1.92302	3.10039	15.75
ENSG00000065361	ERBB3	0.316844	0.383196	0.115	0.161274	0.147445	0.243754	13.9624
ENSG00000065371	ROPN1	0.00896545	0.0101894	0	0.00811745	0.00742538	0.0062905	0
ENSG00000065413	ANKRD44	0.512702	0.803991	0.2	0.252421	0.919551	0.456738	0
ENSG00000065427	KARS	69.8204	75.6018	6.17	33.5247	30.9547	50.3851	97.0471
ENSG00000065457	ADAT1	9.45692	10.2236	1.22	4.79527	4.38195	7.20433	0
ENSG00000065485	PDIA5	5.85407	6.51059	0.485	2.92899	3.00854	4.42504	17.9488
ENSG00000065491	TBC1D22B	2.66611	3.02117	0.21	1.33383	1.23078	2.00626	0
ENSG00000065518	NDUFB4	50.0376	56.6366	5.11	24.4139	22.1441	35.7406	105.661
ENSG00000065526	SPEN	4.86323	5.55557	0.93	2.41255	2.22756	3.62235	60.1287
ENSG00000065534	MYLK	8.8464	9.89082	0.92	5.39881	3.89348	7.64163	60.362
ENSG00000065548	ZC3H15	33.1645	37.5469	2.955	16.6683	15.4053	24.8768	25.069
ENSG00000065559	MAP2K4	6.48079	7.06168	0.68	3.18646	2.91525	4.70171	13.2359
ENSG00000065600	TMEM206	6.29691	7.07241	0.655	3.07539	2.84297	4.60447	26.0261
ENSG00000065609	SNAP91	0.507325	0.532468	0.095	0.537457	0.239211	0.529547	0
ENSG00000065613	SLK	27.8174	31.8047	2.595	13.8628	12.8173	20.7216	0
ENSG00000065615	CYB5R4	3.01054	3.13518	1.315	1.46665	1.3535	2.20413	0
ENSG00000065618	COL17A1	0.355398	0.389701	0.04	0.170078	0.155872	0.262024	71.2281
ENSG00000065621	GSTO2	1.3922	1.44558	0.07	0.68029	0.627998	1.02383	21.6036
ENSG00000065665	SEC61A2	8.17306	8.36196	0.84	4.03395	3.72611	6.04112	71.8411
ENSG00000065675	PRKCQ	0	0	0	0.00199644	0.00182623	0.00309423	2.44942
ENSG00000065717	TLE2	2.17578	2.28942	0.25	1.05933	0.976161	1.58585	0
ENSG00000065802	ASB1	3.58716	4.2294	0.83	1.79448	1.65801	2.68993	15.7459
ENSG00000065809	FAM107B	9.72342	11.1655	0.785	4.78783	4.42969	7.11755	2.01234
ENSG00000065833	ME1	8.63375	9.29705	0.7	4.22155	3.89647	6.33438	0
ENSG00000065882	TBC1D1	9.68701	10.88	2.025	4.79641	4.42055	7.23708	13.531
ENSG00000065883	CDK13	8.2896	9.60945	1.01	4.12643	3.81352	6.17945	53.2903
ENSG00000065911	MTHFD2	54.1518	58.2829	10.45	26.3856	24.418	38.7177	46.6312
ENSG00000065923	SLC9A7	8.4719	9.74439	0.47	4.11886	3.79339	6.2124	7.80251
ENSG00000065970	FOXJ2	1.61639	1.87422	0.135	0.797032	0.735919	1.19624	1.88139
ENSG00000065978	YBX1	373.447	400.312	37.505	198.4	170.527	262.717	10.7972
ENSG00000065989	PDE4A	0.175433	0.211164	0.015	0.0497448	0.0850754	0.103441	0
ENSG00000066027	PPP2R5A	9.25032	9.9938	0.77	4.54912	4.1923	6.82147	68.6889
ENSG00000066032	CTNNA2	0.0251395	0.056825	0	0.0287101	0.0275819	0.0442533	2.45888
ENSG00000066044	ELAVL1	9.99594	11.3259	2.275	4.86476	4.49136	7.30501	10.3466
ENSG00000066056	TIE1	0.014163	0.0114096	0	0.00649594	0.00601435	0.00968156	0
ENSG00000066084	DIP2B	40.3662	44.5597	1.105	5.32104	18.3489	19.8245	4.07991
ENSG00000066117	SMARCD1	13.6003	15.2703	2.085	5.84224	6.09357	9.39473	25.0451
ENSG00000066135	KDM4A	8.29433	8.95031	0.86	4.1039	3.78974	6.16743	34.1943
ENSG00000066136	NFYC	6.14689	6.60693	0.725	2.96926	2.73796	4.43445	44.2584
ENSG00000066185	ZMYND12	0.0366254	0.040414	0	0.0168105	0.0155745	0.0249996	15.2057
ENSG00000066230	SLC9A3	0	0	0	0	0	0	450.03
ENSG00000066248	NGEF	17.2159	19.1529	1.82	8.46946	7.83319	12.6489	98.678
ENSG00000066279	ASPM	13.5004	15.2981	1.255	6.51143	5.99368	9.86471	0.678802
ENSG00000066294	CD84	0.0130031	0.0147783	0	0.00159588	0.0107695	0.00247341	0
ENSG00000066322	ELOVL1	24.3758	26.8232	2.295	11.707	10.8048	17.5458	11.3032
ENSG00000066336	SPI1	0	0	0	0	0	0	0
ENSG00000066379	ZNRD1	10.8954	12.5811	1.03	5.37185	4.97067	8.01396	130.346
ENSG00000066382	MPPED2	0.164437	0.175682	0.02	0.0329867	0.0706126	0.0713156	0
ENSG00000066405	CLDN18	0	0	0	0	0	0	156.525
ENSG00000066422	ZBTB11	7.26068	8.29172	0.68	3.53636	3.26847	5.29549	211.816
ENSG00000066427	ATXN3	26.5814	31.0773	1.145	0.591685	13.4269	10.7688	49.0511
ENSG00000066455	GOLGA5	13.9804	15.6888	1.195	6.94263	6.41696	10.3979	0
ENSG00000066468	FGFR2	1.37614	1.51092	0.135	0.550042	0.606866	0.885079	11.4633
ENSG00000066557	LRRC40	4.73774	5.15666	0.385	2.28399	2.10777	3.43738	0
ENSG00000066583	ISOC1	8.26316	9.56021	0.73	4.03484	3.72048	6.08452	0
ENSG00000066629	EML1	7.88215	8.74416	1.235	3.83756	3.53333	5.80027	0
ENSG00000066651	TRMT11	7.12818	7.18419	0.865	3.73904	3.21127	5.39398	0
ENSG00000066654	THUMPD1	15.4972	17.9667	1.695	7.65278	7.05307	11.4092	6.7637
ENSG00000066697	MSANTD3	20.0425	27.079	1.855	11.749	10.1982	17.6787	0
ENSG00000066735	KIF26A	0.179569	0.205306	0.01	0.0874027	0.0787785	0.126907	0
ENSG00000066739	ATG2B	35.7591	39.5999	0.595	2.41286	15.9359	15.2487	6.02807
ENSG00000066777	ARFGEF1	18.8113	20.4215	1.82	9.23761	8.54272	13.8063	59.6827
ENSG00000066813	ACSM2B	0	0	0	0	0	0	0
ENSG00000066827	ZFAT	1.6624	1.85819	0.16	0.808264	0.744916	1.2146	0
ENSG00000066855	MTFR1	14.1812	16.0068	1.885	6.97812	6.44866	10.465	1581.13
ENSG00000066923	STAG3	0.197655	0.167302	0.065	0.172341	0.227533	0.180925	194.352
ENSG00000066926	FECH	11.242	12.7663	1.715	5.41952	4.99389	8.19505	0
ENSG00000066933	MYO9A	7.93103	8.83974	1.23	3.86641	3.57026	5.80592	42.6427
ENSG00000067048	DDX3Y	0.0224346	0.645175	0	0.370113	0.393178	0.54939	1.68306
ENSG00000067057	PFKP	64.8236	75.2401	6.015	34.0541	30.6045	51.6103	3.18718
ENSG00000067064	IDI1	25.2583	28.5787	2.72	12.1019	11.0906	18.2345	104.972
ENSG00000067066	SP100	6.16104	6.45468	1.2	3.07425	2.87614	4.61345	16.4094
ENSG00000067082	KLF6	17.7888	20.4666	2.59	8.59788	7.90193	13.0924	18.9748
ENSG00000067113	PLPP1	7.97448	8.86736	0.745	3.87457	3.58669	5.81816	761.42
ENSG00000067141	NEO1	5.94816	6.65274	0.61	2.97841	2.6648	4.43517	1.04705
ENSG00000067167	TRAM1	60.6456	70.1339	5.73	29.5328	27.2449	44.4107	1.54801
ENSG00000067177	PHKA1	3.93493	4.24372	0.39	1.97071	1.78403	2.85991	0
ENSG00000067182	TNFRSF1A	19.0716	21.7835	2.115	9.25202	8.53366	13.955	0
ENSG00000067191	CACNB1	3.94357	4.26603	0.24	0.964028	1.77231	2.40393	0
ENSG00000067208	EVI5	3.90084	4.34867	0.81	1.89837	1.75121	2.86272	0.697097
ENSG00000067221	STOML1	6.52782	7.2556	0.335	0.481666	2.87341	2.57236	5.2428
ENSG00000067225	PKM	696.42	781.321	59.985	332.174	305.279	499.139	269.616
ENSG00000067248	DHX29	9.80868	10.7218	0.83	4.71521	4.34826	7.11597	10.896
ENSG00000067334	DNTTIP2	5.51579	6.48115	1.18	2.72096	2.51348	4.08378	0
ENSG00000067365	METTL22	4.04757	4.39583	0.465	5.14218	1.84685	5.3771	0
ENSG00000067369	TP53BP1	19.3965	21.5738	1.875	5.72869	8.66001	11.3705	353.752
ENSG00000067445	TRO	0.107238	0.161561	0.035	0.0604887	0.0681399	0.106371	7.15446
ENSG00000067533	RRP15	3.68066	4.27411	0.93	1.83896	1.70018	2.74266	0.665154
ENSG00000067560	RHOA	82.4692	92.8255	7.91	39.7265	36.605	59.7902	523.316
ENSG00000067596	DHX8	8.25407	9.02754	0.94	4.01951	3.70647	6.06933	42.3388
ENSG00000067601	PMS2P4	2.38066	2.28331	0.195	0.575793	1.15149	1.19651	475.197
ENSG00000067606	PRKCZ	9.1288	9.5479	0.81	4.48353	4.1479	6.68338	134.287
ENSG00000067646	ZFY	0.00416642	0.134929	0.015	0.0799566	0.112416	0.118783	0
ENSG00000067704	IARS2	32.3941	35.6204	2.81	15.7996	14.5663	23.878	5.06004
ENSG00000067715	SYT1	1.20878	1.34111	0.085	0.58273	0.536688	0.883694	28.9628
ENSG00000067798	NAV3	0.0129529	0.012872	0.01	0.00837166	0.00723605	0.011751	0
ENSG00000067829	IDH3G	9.08649	9.57498	0.85	4.36507	4.02843	6.57541	7.14087
ENSG00000067836	ROGDI	6.4098	7.17932	0.885	3.08724	2.85059	4.5978	0
ENSG00000067840	PDZD4	1.91608	2.1482	0.19	0.946173	0.872642	1.42827	1.53666
ENSG00000067842	ATP2B3	0	0	0	0.00110049	0.00137725	0.00161716	0
ENSG00000067900	ROCK1	12.7524	14.0621	2.065	6.7724	5.99483	9.38528	0
ENSG00000067955	CBFB	26.687	31.2023	3.975	13.2358	12.2127	19.8952	42.4792
ENSG00000067992	PDK3	4.7639	5.22136	0.38	2.31775	2.13061	3.53246	0
ENSG00000068001	HYAL2	6.90405	9.74721	0.98	4.02013	4.17008	6.08059	0
ENSG00000068024	HDAC4	2.12713	2.43842	0.305	1.04426	0.964469	1.56485	3.30233
ENSG00000068028	RASSF1	10.1388	11.6034	0.875	4.6412	4.55709	7.21862	23.1311
ENSG00000068078	FGFR3	2.46373	2.73563	0.25	1.20017	1.10814	1.80504	16.1548
ENSG00000068079	IFI35	11.5104	13.2438	1.03	5.74962	5.31119	8.63431	6.41023
ENSG00000068097	HEATR6	4.89048	5.40304	0.485	2.4089	2.22294	3.61931	55.8885
ENSG00000068120	COASY	15.7838	18.1316	1.645	9.2307	7.17483	12.5661	139.481
ENSG00000068137	PLEKHH3	3.6999	3.96283	0.335	1.81695	1.681	2.71235	22.6661
ENSG00000068305	MEF2A	8.81127	9.97137	1.53	4.36138	4.02954	6.51422	3.8826
ENSG00000068308	OTUD5	9.83987	10.6774	0.99	4.84148	4.47176	7.24616	29.5671
ENSG00000068323	TFE3	9.10125	10.3969	0.79	4.43224	4.10109	6.61952	0
ENSG00000068354	TBC1D25	1.58102	1.80215	0.2	0.766823	0.707507	1.15606	0
ENSG00000068366	ACSL4	12.6447	14.5162	1.28	6.15404	5.66963	9.27414	1.48288
ENSG00000068383	INPP5A	5.82771	6.44702	0.635	2.87201	2.64876	4.33337	3.82189
ENSG00000068394	GPKOW	9.5349	10.3906	0.795	4.53818	4.18324	6.85871	0
ENSG00000068400	GRIPAP1	9.18934	9.83501	0.88	4.42415	4.09087	6.61409	0
ENSG00000068438	FTSJ1	40.5913	45.2323	4.115	20.0342	18.4954	30.1328	4.28724
ENSG00000068489	PRR11	11.8477	14.3037	1.19	6.54108	5.84017	9.84345	0
ENSG00000068615	REEP1	2.9263	3.43089	0.29	1.43359	1.31713	2.17098	22.5347
ENSG00000068650	ATP11A	29.5384	33.1898	1.33	14.6335	13.4982	21.9738	0
ENSG00000068654	POLR1A	6.25322	6.80448	1.17	3.01561	2.7873	4.51793	0
ENSG00000068697	LAPTM4A	80.5302	90.9297	7.125	38.8078	35.7538	58.7108	0
ENSG00000068724	TTC7A	7.51303	8.19565	0.755	3.66743	3.3836	5.51496	41.2845
ENSG00000068745	IP6K2	9.06636	9.96987	0.95	4.37473	4.03343	6.61088	0
ENSG00000068781	STON1-GTF2A1L	0	0	0	0	0.0183876	0	0
ENSG00000068784	SRBD1	5.65076	6.1567	0.49	2.76613	2.55366	4.15662	0
ENSG00000068796	KIF2A	11.5645	12.2703	1.195	5.68485	5.58016	8.52338	16.1097
ENSG00000068831	RASGRP2	0.0043881	0.00480046	0.005	0.00405454	0.00375994	0.0059425	0
ENSG00000068878	PSME4	9.41242	10.0916	0.86	4.57643	4.22384	6.8803	2.45734
ENSG00000068885	IFT80	4.03311	5.13391	1.595	2.20514	2.96768	3.32519	1478.84
ENSG00000068903	SIRT2	6.89785	7.7561	0.72	3.33739	3.0782	5.03035	0
ENSG00000068912	ERLEC1	12.7878	13.7377	1.17	6.30071	5.80948	9.51255	13.452
ENSG00000068971	PPP2R5B	2.39989	2.67619	0.25	1.18576	1.09477	1.78373	0
ENSG00000068976	PYGM	0.118587	0.141579	0	0.0838495	0.0766044	0.122886	2.48318
ENSG00000068985	PAGE1	0	0	0	0	0	0	0
ENSG00000069011	PITX1	5.21501	5.95944	0.605	2.54323	2.34847	3.77923	20.5306
ENSG00000069018	TRPC7	0.0708855	0.0805624	0	0.00876957	0.0293545	0.0135917	0
ENSG00000069020	MAST4	3.30473	3.77815	0.035	1.62353	1.49079	2.4859	18.3839
ENSG00000069122	ADGRF5	0	0	0	0	0	0	0
ENSG00000069188	SDK2	0.0456074	0.046549	0	0.0107899	0.0202837	0.0246237	0
ENSG00000069206	ADAM7	0.00300805	0.00329072	0	0.00138606	0.00128872	0.00203679	0
ENSG00000069248	NUP133	9.35731	10.1934	0.925	4.51577	4.1644	6.83056	0
ENSG00000069275	NUCKS1	82.01	96.5591	7.43	40.379	37.1542	60.6795	1.14414
ENSG00000069329	VPS35	22.4463	24.9666	5.715	11.1783	10.2295	16.4492	32.8223
ENSG00000069345	DNAJA2	42.7886	48.0431	5.1	20.8982	19.3207	31.2429	10.3331
ENSG00000069399	BCL3	4.50441	4.61509	0.445	2.21329	2.03795	3.34056	43.0763
ENSG00000069424	KCNAB2	0.0856272	0.0798618	0.015	0.0357706	0.032954	0.0541931	17.9846
ENSG00000069431	ABCC9	0	0	0	0	0	0	6.40215
ENSG00000069482	GAL	0	0	0	0	0	0	0
ENSG00000069493	CLEC2D	5.19181	5.77547	0.09	0.287276	7.43345	2.43534	0
ENSG00000069509	FUNDC1	6.32522	7.03207	0.555	3.14634	2.89695	4.70018	7.49046
ENSG00000069535	MAOB	0	0	0	0	0	0	0
ENSG00000069667	RORA	3.3162	3.90326	0.1	1.7267	1.56253	2.5392	81.1421
ENSG00000069696	DRD4	0.098578	0.10026	0.005	0.0588653	0.0546599	0.0819146	9.69851
ENSG00000069702	TGFBR3	1.23557	1.39188	0.09	0.596531	0.54921	0.902626	1.14621
ENSG00000069712	KIAA1107	0	0	0.03	0	0.129319	0	0
ENSG00000069764	PLA2G10	0	0	0	0	0	0	33.0659
ENSG00000069812	HES2	2.40679	2.75369	0.285	1.15794	1.06255	1.74774	0
ENSG00000069849	ATP1B3	37.303	41.6544	4.36	18.3304	16.7404	27.1658	11.1723
ENSG00000069869	NEDD4	7.51455	8.18079	0.965	3.69658	3.42063	5.50645	38.538
ENSG00000069943	PIGB	2.56784	2.7832	0.37	1.27933	1.17755	1.92286	1511.05
ENSG00000069956	MAPK6	19.1821	21.2677	1.955	9.82276	8.8191	13.8145	2.36737
ENSG00000069966	GNB5	18.617	21.0128	1.46	9.17442	8.42701	13.7168	14.7958
ENSG00000069974	RAB27A	1.16608	1.28253	0.13	0.581029	0.671285	0.883575	5.29731e-27
ENSG00000069998	CECR5	14.6721	16.4268	1.215	7.08741	6.54126	10.664	0
ENSG00000070010	UFD1L	25.3697	28.1117	3.54	12.0757	11.107	18.2526	59.7576
ENSG00000070018	LRP6	5.63945	6.33569	0.82	2.73856	2.529	4.10747	0
ENSG00000070019	GUCY2C	0.00527216	0.00865139	0	0.00485865	0.00451745	0.00713972	10.3099
ENSG00000070031	SCT	0	0	0	0	0	0	18.9289
ENSG00000070047	PHRF1	6.97653	7.82196	0.58	3.46425	3.19609	5.20655	19.4296
ENSG00000070061	IKBKAP	7.95465	8.51967	0.835	3.86039	3.55731	5.82224	0
ENSG00000070081	NUCB2	50.2831	53.8264	1.665	5.35893	22.6571	19.1567	35.3131
ENSG00000070087	PFN2	58.8238	79.6375	8.625	33.0304	28.7115	49.7872	115.773
ENSG00000070159	PTPN3	4.20784	4.5546	0.435	2.03516	1.87807	3.06199	0
ENSG00000070182	SPTB	0.820761	1.36089	0.02	0.101893	0.555036	0.652746	528.28
ENSG00000070190	DAPP1	0	0	0	0	0	0	5.43131
ENSG00000070193	FGF10	0	0	0	0	0	0	0
ENSG00000070214	SLC44A1	14.9643	16.7285	2.22	7.29673	6.71592	11.0708	0
ENSG00000070269	TMEM260	5.56489	6.01266	0.37	4.45455	2.50661	5.32741	3.81224
ENSG00000070366	SMG6	2.47954	2.72482	0.23	1.2035	1.11077	1.80842	3.99939
ENSG00000070367	EXOC5	8.55592	9.54242	2.85	4.17271	3.82117	6.17744	22.4268
ENSG00000070371	CLTCL1	4.13509	4.37513	0.39	2.01015	1.85813	3.01072	4.4991
ENSG00000070388	FGF22	0.0484299	0.0669053	0.005	0.0320219	0.0293983	0.0490599	21.6529
ENSG00000070404	FSTL3	33.6855	39.8824	3.805	17.76	16.3351	26.2108	10.4365
ENSG00000070413	DGCR2	9.66873	11.1131	1.01	4.66477	4.2994	7.03828	0
ENSG00000070423	RNF126	11.0855	12.2919	1.015	5.41714	5.0066	8.10069	3.66189
ENSG00000070444	MNT	1.02367	1.13832	0.18	0.51137	0.472059	0.768262	49.2595
ENSG00000070476	ZXDC	12.0689	12.9192	0.85	4.43162	5.40715	8.00658	6.17149
ENSG00000070495	JMJD6	2.68771	2.9979	0.695	1.31647	1.2083	1.99212	0
ENSG00000070501	POLB	12.239	12.8752	1.345	6.18257	5.71603	9.22982	0
ENSG00000070526	ST6GALNAC1	0.0365217	0.0406717	0.01	0.0166923	0.0154052	0.0251433	0
ENSG00000070540	WIPI1	5.16844	5.4476	0.55	2.52739	2.33896	3.77247	64.4704
ENSG00000070601	FRMPD1	0.00290766	0.0033046	0	0.00131632	0.0012041	0.00204013	1.50151
ENSG00000070610	GBA2	9.98853	10.9058	1.36	4.82957	4.46297	7.23441	1595.01
ENSG00000070614	NDST1	33.3712	37.9366	3.98	16.2177	14.9426	24.5382	10.8042
ENSG00000070669	ASNS	52.307	56.0392	4.82	25.699	23.7479	37.4989	0
ENSG00000070718	AP3M2	21.2749	23.7033	0.825	3.55631	9.6392	11.1714	0
ENSG00000070729	CNGB1	0.00358842	0	0	0.00330697	0.00307473	0.00485954	1.19613
ENSG00000070731	ST6GALNAC2	0.0226464	0.0253417	0.005	0.0103274	0.0095114	0.0156612	32.3238
ENSG00000070748	CHAT	0	0	0	0	0	0	0
ENSG00000070756	PABPC1	72.2343	76.5281	23.375	35.3382	32.0384	51.1697	47.4629
ENSG00000070759	TESK2	0.283939	0.33154	0.02	0.127559	0.138693	0.205639	63.8674
ENSG00000070761	CFAP20	15.7528	17.8208	1.71	7.56451	6.97816	11.4057	10.7315
ENSG00000070770	CSNK2A2	43.5814	51.0523	1.935	21.5868	19.9424	32.3397	22.7298
ENSG00000070778	PTPN21	5.90512	6.56936	0.41	1.82798	2.64412	3.61709	30.0437
ENSG00000070785	EIF2B3	8.62102	9.40516	0.745	4.19155	3.86574	6.28545	7.77372
ENSG00000070808	CAMK2A	0	0	0	0	0	0	0
ENSG00000070814	TCOF1	14.1116	15.8745	0.945	7.01168	6.47556	10.5045	2.97735
ENSG00000070831	CDC42	154.94	176.009	11.41	89.6416	76.6357	115.802	0
ENSG00000070882	OSBPL3	2.21255	2.43323	0.285	1.06648	0.983264	1.60866	1.53214
ENSG00000070886	EPHA8	0.0167979	0.0306273	0	0.0154804	0.0143932	0.0227482	0
ENSG00000070915	SLC12A3	0.210281	0.218975	0.03	0.103345	0.0947601	0.15896	0
ENSG00000070950	RAD18	3.74102	4.21651	0.67	1.81594	1.67244	2.75161	0
ENSG00000070961	ATP2B1	33.6835	37.715	2.62	16.4076	15.1521	24.6202	5.89154
ENSG00000070985	TRPM5	0	0.00462813	0	0.00184352	0.00168635	0.00285722	3.84262
ENSG00000071051	NCK2	17.1896	20.2339	1.57	8.64744	7.9903	12.832	0
ENSG00000071054	MAP4K4	43.4064	48.7444	3.03	21.5695	19.9082	32.4214	0
ENSG00000071073	MGAT4A	5.41487	6.15332	0.9	2.63883	2.43732	3.94673	5.91619
ENSG00000071082	RPL31	115.087	127.47	48.275	55.6957	50.3704	80.9215	585
ENSG00000071127	WDR1	46.3182	52.4444	5.865	22.5746	20.8186	34.0207	25.8904
ENSG00000071189	SNX13	11.1058	11.9976	1.065	3.54261	5.00258	6.90666	0
ENSG00000071203	MS4A12	0	0	0	0	0	0	0
ENSG00000071205	ARHGAP10	7.91596	8.61863	0.6	3.9802	3.66998	6.00997	8.79022
ENSG00000071242	RPS6KA2	1.19752	1.30906	0.155	0.591083	0.549284	0.875339	0
ENSG00000071243	ING3	2.53041	2.86952	0.48	1.27266	1.17532	1.90291	41.1033
ENSG00000071246	VASH1	0.700214	0.858489	0.095	0.356404	0.338477	0.545084	65.1734
ENSG00000071282	LMCD1	0.161926	0.172265	0.065	0.0780869	0.0714709	0.119599	1.2288
ENSG00000071462	WBSCR22	21.8736	23.8834	1.99	10.9047	10.0852	16.2727	489.313
ENSG00000071537	SEL1L	11.7385	13.4167	1.385	5.74552	5.30801	8.61102	0
ENSG00000071539	TRIP13	11.0802	12.3228	1.125	5.34608	4.9216	8.11823	42.869
ENSG00000071553	ATP6AP1	6.66535	7.69588	0.545	3.26267	3.01242	4.90738	0
ENSG00000071564	TCF3	55.9488	62.0519	3.73	8.35895	25.4195	28.1848	0
ENSG00000071575	TRIB2	5.02074	6.0582	0.52	2.50506	2.30455	3.79964	1.70419
ENSG00000071626	DAZAP1	43.7894	48.8644	4.465	21.8622	20.1897	32.8063	4.95087
ENSG00000071655	MBD3	16.4916	22.3506	2.245	9.43706	10.4054	14.2279	10.8227
ENSG00000071677	PRLH	0	0	0	0	0	0	0
ENSG00000071794	HLTF	26.1829	29.04	2.68	12.6893	11.6942	19.1844	68.6829
ENSG00000071859	FAM50A	26.0795	27.8742	2.53	12.9471	11.9617	19.4155	13.9401
ENSG00000071889	FAM3A	5.57474	6.30383	0.545	2.70305	2.49571	4.05068	2.61876
ENSG00000071894	CPSF1	12.3592	13.2485	1.55	5.89691	5.43029	8.9241	104.624
ENSG00000071909	MYO3B	0.00366287	0.00400708	0	0.00171273	0.00156927	0.00248019	0.980254
ENSG00000071967	CYBRD1	7.51455	8.93662	0.785	3.68848	3.3976	5.58272	0
ENSG00000071991	CDH19	0	0	0	0	0	0	0
ENSG00000071994	PDCD2	59.0574	66.0612	3.71	7.85455	26.2523	30.0235	100.424
ENSG00000072041	SLC6A15	0.115869	0.134146	0.02	0.0585939	0.0535438	0.0857494	4.01737
ENSG00000072042	RDH11	17.0752	22.4722	2.085	9.44855	8.70754	14.1977	10.8275
ENSG00000072062	PRKACA	3.11929	3.46696	0.5	1.5523	1.42847	2.32742	19.5719
ENSG00000072071	ADGRL1	4.01604	4.44164	0.65	1.94959	1.79959	2.92551	90.501
ENSG00000072080	SPP2	0	0	0	0	0	0	0
ENSG00000072110	ACTN1	42.7657	46.8838	4.555	20.9556	19.2812	31.3281	70.9165
ENSG00000072121	ZFYVE26	2.96023	3.24736	0.345	1.43446	1.32249	2.15633	0
ENSG00000072133	RPS6KA6	2.64269	2.84816	0.12	1.28717	1.18761	1.92977	0
ENSG00000072134	EPN2	1.64907	1.8888	0.2	0.812926	0.750059	1.21872	105.853
ENSG00000072135	PTPN18	3.55032	4.0339	0.605	1.71542	1.5817	2.59167	128.027
ENSG00000072163	LIMS2	0.43778	0.440558	0.025	0.213853	0.190769	0.3202	20.6714
ENSG00000072182	ASIC4	0	0	0	0	0	0	8.8523
ENSG00000072195	SPEG	1.26706	1.26017	0.055	0.617825	0.56872	0.938458	28.254
ENSG00000072201	LNX1	0.092967	0.0875062	0.015	0.046156	0.0424814	0.0701423	1230.12
ENSG00000072210	ALDH3A2	8.7562	9.93659	1.445	4.26747	3.93155	6.44673	68.7706
ENSG00000072274	TFRC	52.1817	59.3627	5.525	25.3387	23.3769	38.1497	28.2592
ENSG00000072310	SREBF1	7.50451	8.42129	0.995	3.69365	3.41721	5.48622	332
ENSG00000072315	TRPC5	0	0	0	0	0	0	28.0949
ENSG00000072364	AFF4	18.3422	21.0448	1.81	8.95881	8.28218	13.3811	9.40872
ENSG00000072401	UBE2D1	7.14745	8.20083	0.685	3.50789	3.23478	5.28641	0
ENSG00000072415	MPP5	14.5676	16.7857	1.55	7.20295	6.6414	10.8655	212.299
ENSG00000072422	RHOBTB1	1.33526	1.43936	0.135	0.632659	0.582334	0.952799	1.72455
ENSG00000072501	SMC1A	15.3108	16.9358	3.59	7.39986	6.8185	11.1763	0
ENSG00000072506	HSD17B10	26.9831	29.8469	2.47	13.0302	12.0372	19.5978	0
ENSG00000072518	MARK2	7.66469	8.442	0.645	3.7436	3.45827	5.62316	0
ENSG00000072571	HMMR	16.0524	17.9226	1.79	7.35143	7.32171	11.5075	11.6455
ENSG00000072609	CHFR	11.0567	12.0224	1.36	5.4164	5.32473	8.10814	140.504
ENSG00000072657	TRHDE	3.38673	3.77004	0.7	1.63885	1.50576	2.49978	32.177
ENSG00000072682	P4HA2	13.4581	14.7106	1.105	6.20352	5.92567	9.52801	5.50874
ENSG00000072694	FCGR2B	0	0	0	0.00309557	0.000934446	0	0
ENSG00000072736	NFATC3	4.32546	5.42865	0.68	2.23303	2.38604	3.40752	122.535
ENSG00000072756	TRNT1	11.823	13.1732	1.285	5.95139	5.50099	8.77055	799.878
ENSG00000072778	ACADVL	45.1499	52.1144	6.08	20.9422	20.5108	32.5116	890.051
ENSG00000072786	STK10	3.34118	3.68016	0.41	1.61987	1.49694	2.42288	0.855992
ENSG00000072803	FBXW11	17.8422	19.6337	1.95	8.21906	7.91662	12.5926	0
ENSG00000072818	ACAP1	0.0173584	0.0197281	0.02	0.00785828	0.00718831	0.0121793	181.147
ENSG00000072832	CRMP1	0.110253	0.119056	0.01	0.0548724	0.0507059	0.0823081	432.503
ENSG00000072840	EVC	1.87779	1.99212	0.23	0.916438	0.845274	1.38151	0
ENSG00000072849	DERL2	2.98199	3.33217	1.065	1.45208	1.34035	2.18193	234.338
ENSG00000072858	SIDT1	0	0	0	0	0	0	2.04863
ENSG00000072864	NDE1	4.70626	5.20911	1.105	2.34872	2.16779	3.52634	10.3825
ENSG00000072952	MRVI1	0.00377558	0.00413037	0	0.00418714	0.00217724	0.0025565	0
ENSG00000072954	TMEM38A	0.892075	1.00717	0.105	0.430971	0.395903	0.650565	0
ENSG00000072958	AP1M1	1.72781	1.93269	1.155	0.842007	0.772071	1.27252	0.389783
ENSG00000073008	PVR	37.4099	45.6198	3.955	19.5011	17.6964	29.1846	4.90584
ENSG00000073050	XRCC1	4.35724	5.62182	0.8	2.52937	2.30009	3.79555	141.777
ENSG00000073060	SCARB1	5.30366	5.88197	0.48	2.58252	2.38455	3.87066	11.6454
ENSG00000073067	CYP2W1	0	0	0	0	0	0	10.246
ENSG00000073111	MCM2	19.0621	21.3373	2.005	9.19369	8.46902	13.9261	5.79163
ENSG00000073146	MOV10L1	0.285955	0.27365	0.03	0.139483	0.129239	0.207367	0
ENSG00000073150	PANX2	0.651906	0.744599	0.055	0.311755	0.287742	0.469456	0
ENSG00000073169	SELENOO	7.95854	8.45374	0.695	3.85365	3.55734	5.79726	36.5424
ENSG00000073282	TP63	0.0655452	0.0616439	0.01	0.0299882	0.027702	0.0450312	0
ENSG00000073331	ALPK1	4.56687	5.08035	0.57	2.25242	2.0777	3.39688	315.972
ENSG00000073350	LLGL2	13.8848	14.9901	1.885	6.76176	6.29408	10.1942	40.0745
ENSG00000073417	PDE8A	12.3191	12.5449	0.885	6.04358	5.57931	9.07611	2.0215
ENSG00000073464	CLCN4	0.887048	1.03493	0.115	0.430123	0.395624	0.654006	0
ENSG00000073536	NLE1	4.876	5.32739	0.515	2.35351	2.17297	3.5401	0
ENSG00000073578	SDHA	23.3601	25.3668	2.36	12.323	10.8057	16.9638	0
ENSG00000073584	SMARCE1	10.3701	14.9164	8.015	6.33636	8.17304	9.45245	75.8479
ENSG00000073598	FNDC8	0	0	0	0	0	0	102.219
ENSG00000073605	GSDMB	4.37909	4.76094	0.205	2.14776	1.97153	3.23972	2.41628
ENSG00000073614	KDM5A	5.67612	6.22518	1.13	2.77264	2.55782	4.1699	0
ENSG00000073670	ADAM11	0.249821	0.275312	0.025	0.125933	0.116377	0.188864	0
ENSG00000073711	PPP2R3A	6.79667	7.81953	0.72	3.38586	3.12498	5.08752	59.5658
ENSG00000073712	FERMT2	27.7043	31.0763	2.45	13.5509	12.5237	20.2653	7.6579
ENSG00000073734	ABCB11	0	0	0	0	0	0	0
ENSG00000073737	DHRS9	0	0	0	0.00341307	0.00312208	0.00528981	2.96676
ENSG00000073754	CD5L	0	0	0	0	0	0	0
ENSG00000073756	PTGS2	0.0799187	0.0923223	0.02	0.0373896	0.0343721	0.0570388	0
ENSG00000073792	IGF2BP2	20.2467	21.8481	2.295	8.9536	9.16155	14.0357	4.07448
ENSG00000073803	MAP3K13	0.763878	0.893764	0.425	0.376618	0.346651	0.568534	83.8463
ENSG00000073849	ST6GAL1	4.22241	4.8799	0.455	2.12232	1.96639	3.15411	42.3531
ENSG00000073861	TBX21	0.00784249	0.00857946	0	0.00361369	0.00335992	0.00531027	0
ENSG00000073905	VDAC1P1	2.13944	3.61568	0.105	2.1739	3.57796	3.10578	9.67716
ENSG00000073910	FRY	0.0766894	0.0745646	0.005	0.285744	0.03058	0.0762635	0.925683
ENSG00000073921	PICALM	46.2132	50.9563	3.785	15.2422	20.9659	29.5292	1.51098
ENSG00000073969	NSF	6.17519	7.01182	1.055	5.0835	3.80954	4.63624	0
ENSG00000074047	GLI2	12.944	14.3744	0.15	10.7326	5.89071	12.3712	19.3783
ENSG00000074054	CLASP1	35.6198	38.2563	1.82	52.2521	16.0267	49.6271	32.8608
ENSG00000074071	MRPS34	34.7941	39.6021	3.53	17.2197	15.6402	25.7649	16.125
ENSG00000074181	NOTCH3	0.00166888	0.00189671	0	0.000755516	0.000691103	0.00117095	0.595688
ENSG00000074201	CLNS1A	16.5246	18.2902	4.37	7.95356	7.28941	11.8201	47.2071
ENSG00000074211	PPP2R2C	11.7279	13.1159	0.69	5.6451	5.20099	8.53539	0
ENSG00000074219	TEAD2	8.60858	9.80089	0.685	4.25094	3.96456	6.44526	0
ENSG00000074266	EED	7.98095	8.67096	0.82	3.87145	3.56003	5.86855	2.73831
ENSG00000074276	CDHR2	0.0132023	0	0	0.00540618	0.00550289	0.00846192	53.3424
ENSG00000074317	SNCB	0.0523528	0.0713996	0.005	0.0284406	0.0260158	0.0440792	0
ENSG00000074319	TSG101	15.5457	17.5139	1.855	7.6087	7.00076	11.4169	68.076
ENSG00000074356	NCBP3	10.9157	12.1563	0.73	58.2931	4.92818	49.2886	19.4563
ENSG00000074370	ATP2A3	0.041128	0.0494331	0	0.0221746	0.0205984	0.0334797	0
ENSG00000074410	CA12	4.30414	4.95545	0.645	2.07876	1.91337	3.15531	3.93462
ENSG00000074416	MGLL	73.8102	84.4773	2.865	36.0391	33.3301	53.8368	91.6218
ENSG00000074527	NTN4	66.9326	75.1111	6.515	32.7406	30.2973	48.7932	19.8628
ENSG00000074582	BCS1L	5.05881	5.6349	0.58	2.7001	2.247	3.89328	264.098
ENSG00000074590	NUAK1	4.70861	5.45828	0.42	2.27425	2.09787	3.4247	7.38434
ENSG00000074603	DPP8	15.479	17.6656	1.02	7.64778	7.01969	11.5128	0.851334
ENSG00000074621	SLC24A1	0.605196	0.70581	0.105	0.294869	0.27108	0.443844	127.252
ENSG00000074657	ZNF532	3.15557	3.56976	0.67	1.73581	1.49532	2.32901	1.8632
ENSG00000074660	SCARF1	0.0205226	0.0256584	0.005	0.0108074	0.0100484	0.0158813	0
ENSG00000074695	LMAN1	25.8528	29.9177	2.36	12.5982	11.6169	18.9917	1.34956
ENSG00000074696	HACD3	28.2312	31.9294	2.915	13.8074	12.7369	20.7461	18.9352
ENSG00000074706	IPCEF1	0.029165	0.0287113	0.01	0.0134036	0.012615	0.0198566	3.08157
ENSG00000074755	ZZEF1	1.88923	2.18479	0.175	0.919681	0.846878	1.38266	3.70475
ENSG00000074771	NOX3	0	0	0	0	0	0	0
ENSG00000074800	ENO1	940.44	1043.87	84.76	447.366	412.305	674.691	11.4276
ENSG00000074803	SLC12A1	0	0	0	0.00371645	0.000475944	0	0
ENSG00000074842	MYDGF	40.0495	45.406	3.72	19.5943	18.0794	29.4888	23.7092
ENSG00000074855	ANO8	1.40652	1.55869	0.135	0.698462	0.643886	1.05593	24.3521
ENSG00000074935	TUBE1	16.9678	18.2361	2	8.26078	7.65712	12.2332	22.6659
ENSG00000074964	ARHGEF10L	3.85128	3.99917	0.34	1.87203	1.72757	2.80749	0
ENSG00000074966	TXK	0.386217	0.310031	0.045	0.194302	0.179202	0.2933	0
ENSG00000075035	WSCD2	0.00644342	0.00732304	0.005	0.00291698	0.00266829	0.00452095	0
ENSG00000075043	KCNQ2	0.00932811	0.0102047	0	0.00343484	0.0053066	0.0063162	0
ENSG00000075073	TACR2	0	0	0	0	0	0	92.7883
ENSG00000075089	ACTR6	11.9846	13.6016	1.535	5.95373	5.49917	8.94385	47.2068
ENSG00000075131	TIPIN	4.75154	5.06442	0.53	2.31484	2.40348	3.4707	50.3257
ENSG00000075142	SRI	31.0072	33.9167	5.955	14.8806	13.7002	22.4547	32.6017
ENSG00000075151	EIF4G3	13.9398	15.1173	1.36	6.36574	6.32769	9.96411	25.3643
ENSG00000075188	NUP37	21.7568	24.1622	2.085	10.1844	9.72385	15.6239	14.5502
ENSG00000075213	SEMA3A	2.32924	2.62362	0.46	1.15209	1.06485	1.72187	1.25601
ENSG00000075218	GTSE1	4.98122	5.59309	0.44	2.45997	2.267	3.72736	11.0988
ENSG00000075223	SEMA3C	29.1385	32.547	3.31	14.1988	13.1086	21.22	15.0696
ENSG00000075234	TTC38	3.88969	4.11958	0.465	1.86776	1.7199	2.83392	4.06166
ENSG00000075239	ACAT1	20.4951	22.0297	2.565	10.0198	9.24328	15.0691	111.775
ENSG00000075240	GRAMD4	5.1015	5.80059	0.77	2.52457	2.32767	3.81163	1.20978
ENSG00000075275	CELSR1	5.8145	6.47731	0.57	2.80501	2.58818	4.22511	6.70374
ENSG00000075290	WNT8B	0	0	0	0	0	0	19.5677
ENSG00000075292	ZNF638	21.8164	24.2842	3.97	10.8836	10.0018	16.2241	197.037
ENSG00000075303	SLC25A40	2.86218	3.10523	0.36	1.38027	1.27099	2.09433	0
ENSG00000075336	TIMM21	5.2172	6.11447	1.7	2.58359	2.37978	3.90755	0
ENSG00000075340	ADD2	0.108967	0.125877	0.02	0.0533285	0.0478319	0.0795806	0
ENSG00000075388	FGF4	0	0	0	0	0	0	0
ENSG00000075391	RASAL2	15.2058	16.8263	0.825	2.24752	6.86309	7.20884	1.54783
ENSG00000075399	VPS9D1	1.96897	2.11481	0.165	0.944095	0.873241	1.41169	113.908
ENSG00000075407	ZNF37A	5.57249	6.43331	0.5	2.75789	2.54153	4.1217	13.9084
ENSG00000075413	MARK3	35.6341	40.1443	4.545	17.203	16.3342	26.1424	28.2007
ENSG00000075415	SLC25A3	170.851	195.224	22.385	83.3913	77.2838	124.806	60.8639
ENSG00000075420	FNDC3B	13.3507	14.8507	1.705	6.60215	6.09301	9.93431	0
ENSG00000075426	FOSL2	23.4364	27.7788	2.19	11.5648	10.6661	17.4252	12.7203
ENSG00000075429	CACNG5	0	0	0	0	0	0	0
ENSG00000075461	CACNG4	0.0758669	0.0746672	0.01	0.0360558	0.0332915	0.054226	3.10923
ENSG00000075539	FRYL	71.1811	76.8792	2.35	8.0912	31.5053	27.5976	18.7252
ENSG00000075568	TMEM131	3.92984	4.14302	0.59	25.7984	1.78209	20.6897	5.04946
ENSG00000075618	FSCN1	14.6521	16.3773	1.36	7.38625	6.64245	10.6577	20.3158
ENSG00000075624	ACTB	342.464	397.446	32.005	173.45	156.753	254.691	0
ENSG00000075643	MOCOS	3.87247	4.16584	0.505	1.92476	1.78617	2.83725	0
ENSG00000075651	PLD1	3.20145	3.51111	0.47	1.53285	1.41008	2.32602	21.245
ENSG00000075673	ATP12A	0.0163076	0.0181295	0	0.00745932	0.00688918	0.011209	2.01248
ENSG00000075702	WDR62	3.18841	3.3466	0.265	1.57275	1.45119	2.36616	4.34482
ENSG00000075711	DLG1	61.2529	64.6631	10.475	29.8409	27.5483	44.829	23.2779
ENSG00000075785	RAB7A	19.5386	22.5342	2.295	9.71447	8.96493	14.5944	2.37691
ENSG00000075790	BCAP29	8.66079	10.0455	2.31	4.30626	3.99263	6.45076	0
ENSG00000075826	SEC31B	0.525338	0.616513	0.07	0.268185	0.303284	0.403927	0
ENSG00000075856	SART3	20.9294	22.7345	2.435	10.1221	9.35164	15.1549	3.74636
ENSG00000075884	ARHGAP15	0.0114275	0	0	0.00526561	0.00489582	0.00773773	0
ENSG00000075886	TUBA3D	0	0.00714305	0	0.0349823	0.0322711	0.0527669	56.3788
ENSG00000075891	PAX2	0	0	0	0	0	0	0
ENSG00000075914	EXOSC7	11.4469	15.0292	1.115	6.85305	5.87359	10.2903	4.87819
ENSG00000075945	KIFAP3	6.73673	7.30672	0.51	3.23109	2.9724	4.91175	0
ENSG00000075975	MKRN2	15.1205	17.3635	1.5	7.5065	6.93309	11.2482	154.996
ENSG00000076003	MCM6	10.6792	11.7721	1.095	5.12664	4.71197	7.82577	0
ENSG00000076043	REXO2	19.9634	34.896	3.415	15.7899	12.6788	23.6615	0
ENSG00000076053	RBM7	9.72484	12.6059	1.37	5.90756	5.5077	8.03126	88.9756
ENSG00000076067	RBMS2	4.90192	5.56859	0.665	2.42661	2.21046	3.56882	49.9829
ENSG00000076108	BAZ2A	5.38256	6.14862	0.66	2.66527	2.4598	4.00451	68.69
ENSG00000076201	PTPN23	1.15964	1.2037	0.21	0.571731	0.527195	0.860543	72.2112
ENSG00000076242	MLH1	0.311274	0.234463	0.065	0.141207	0.130035	0.214217	47.1471
ENSG00000076248	UNG	16.952	19.2935	1.535	8.11397	7.463	12.3234	23.1632
ENSG00000076258	FMO4	0.339768	0.351176	0.055	0.157341	0.144455	0.241032	28.9744
ENSG00000076321	KLHL20	3.00021	3.27797	0.365	1.46907	1.35501	2.21507	30.5755
ENSG00000076344	RGS11	0.214824	0.241247	0.035	0.0978036	0.0899379	0.149055	15.5861
ENSG00000076351	SLC46A1	1.33533	1.55285	0.14	0.649	0.598154	0.981873	113.935
ENSG00000076356	PLXNA2	0.24045	0.271457	0.055	0.115457	0.106232	0.175722	19.2862
ENSG00000076382	SPAG5	12.3648	14.5412	1.67	6.36375	6.08315	9.62909	0
ENSG00000076513	ANKRD13A	9.86268	11.4504	1.285	4.91435	4.53072	7.40677	123.343
ENSG00000076554	TPD52	10.7678	14.1644	1.82	5.85512	5.83775	8.92783	0
ENSG00000076555	ACACB	0.476491	0.516667	0.155	0.232844	0.213995	0.355512	0
ENSG00000076604	TRAF4	15.8022	17.8567	3.02	7.79281	7.17007	11.5825	68.3206
ENSG00000076641	PAG1	0.070129	0.0831477	0.005	0.0349102	0.0321481	0.0529606	1.37583
ENSG00000076650	GPATCH1	2.58536	2.90324	0.235	1.27665	1.176	1.92732	0
ENSG00000076662	ICAM3	1.67817	1.94491	0.355	0.814291	0.750798	1.22508	134.191
ENSG00000076685	NT5C2	15.1573	16.0159	1.82	7.44155	6.87526	11.0645	37.2706
ENSG00000076706	MCAM	0.892198	1.01054	0.085	0.433027	0.399406	0.653501	7.49348
ENSG00000076716	GPC4	2.74916	3.17555	0.23	1.34368	1.2392	2.02384	1.50505
ENSG00000076770	MBNL3	12.7352	14.83	0.265	6.18701	5.69761	9.34001	38.9551
ENSG00000076826	CAMSAP3	2.95095	3.22373	0.265	1.46394	1.35444	2.1854	0
ENSG00000076864	RAP1GAP	1.13998	1.1407	0.095	0.539935	0.497487	0.817655	0
ENSG00000076924	XAB2	4.44424	4.91184	0.35	2.12838	1.96366	3.20538	0
ENSG00000076928	ARHGEF1	6.35705	7.13487	0.58	3.2076	2.88211	4.79384	2.34632
ENSG00000076944	STXBP2	4.52899	7.58193	1.63	3.43377	3.90985	5.06732	31.9811
ENSG00000076984	MAP2K7	5.864	6.94118	0.595	2.94668	2.72283	4.40633	3.47313
ENSG00000077009	NMRK2	0	0	0	0	0	0	0
ENSG00000077044	DGKD	3.93712	4.13635	0.585	1.9143	1.76704	2.88163	5.79797
ENSG00000077063	CTTNBP2	1.34101	1.32292	0.22	0.633683	0.583313	0.960874	0
ENSG00000077080	ACTL6B	0	0	0	0	0	0	0
ENSG00000077092	RARB	0.283258	0.33581	0.035	0.149501	0.132309	0.216188	68.4938
ENSG00000077097	TOP2B	52.9295	56.5131	4.195	16.6339	23.4625	31.0642	0
ENSG00000077147	TM9SF3	19.9654	22.2494	3.055	9.74185	8.97932	14.6889	1.68904
ENSG00000077150	NFKB2	5.99849	5.96253	0.595	2.96137	2.74126	4.41205	181.379
ENSG00000077152	UBE2T	13.9859	15.4196	1.205	6.78637	6.24175	10.2993	0
ENSG00000077157	PPP1R12B	3.89717	4.06831	0.18	0.279682	1.75217	1.35905	0.336751
ENSG00000077232	DNAJC10	6.36995	7.12199	3.52	3.1309	2.88783	4.70501	0
ENSG00000077235	GTF3C1	11.5062	12.6157	1.06	5.55474	5.12078	8.38606	0
ENSG00000077238	IL4R	6.01785	6.65216	0.675	2.98416	2.75653	4.47982	0
ENSG00000077254	USP33	11.718	12.6933	1.325	5.69146	5.24381	8.5465	15.9904
ENSG00000077264	PAK3	0.475269	0.49111	0.065	0.228676	0.208948	0.348679	0
ENSG00000077274	CAPN6	0.0113214	0.0123853	0	0.00652091	0.00606297	0.00958238	0
ENSG00000077279	DCX	0.00107064	0.00117125	0	0.00187783	0.00045869	0.000724949	0
ENSG00000077312	SNRPA	18.2071	20.8083	2.18	8.96187	8.27958	13.4524	29.43
ENSG00000077327	SPAG6	0	0	0	0	0	0	0
ENSG00000077348	EXOSC5	4.22139	4.41654	0.375	2.02972	1.8766	3.03922	0
ENSG00000077380	DYNC1I2	28.447	30.963	3.225	15.9365	13.608	20.5063	14.9466
ENSG00000077420	APBB1IP	0.134665	0.13778	0.005	0.0685254	0.062868	0.105217	0
ENSG00000077454	LRCH4	0.517833	0.750696	0.18	0.315385	0.456806	0.474833	0
ENSG00000077458	FAM76B	5.88702	6.57248	0.86	2.87058	2.65116	4.30589	76.5374
ENSG00000077463	SIRT6	3.8237	4.40994	0.39	1.7356	1.74731	2.73906	0
ENSG00000077498	TYR	0	0	0	0	0	0	0
ENSG00000077514	POLD3	5.66551	6.55792	0.67	2.80944	2.59955	4.24168	0
ENSG00000077522	ACTN2	0.00297552	0.0135834	0	0.0140062	0.013348	0.0210147	0
ENSG00000077549	CAPZB	67.6784	75.9425	3.79	18.1289	30.7194	38.3503	10.8167
ENSG00000077585	GPR137B	1.15106	1.24465	0.12	0.564405	0.521011	0.849481	0
ENSG00000077616	NAALAD2	0	0.0143383	0	0.00182138	0.00522443	0.00282291	158.678
ENSG00000077684	JADE1	21.5666	24.874	1.56	10.6889	9.81313	16.0668	63.775
ENSG00000077713	SLC25A43	3.98018	4.66089	0.44	1.94884	1.79691	2.94438	0
ENSG00000077721	UBE2A	17.6277	20.7507	1.8	8.68086	8.00679	13.0866	1202.61
ENSG00000077782	FGFR1	14.6753	16.4363	2.555	7.10525	6.54893	10.6748	204.956
ENSG00000077800	FKBP6	0.0193259	0	0	0.00874899	0.00800308	0.0135598	48.8283
ENSG00000077935	SMC1B	0.443569	0.479927	0.025	0.221349	0.204638	0.33151	6.62142
ENSG00000077942	FBLN1	4.5106	5.03839	0.36	1.69544	2.01289	2.90791	31.594
ENSG00000077943	ITGA8	0	0	0	0.00137885	0.00128201	0.00202619	0
ENSG00000077984	CST7	0	0	0	0	0	0	20.9782
ENSG00000078018	MAP2	10.1791	11.6662	0.43	5.07716	4.68146	7.62163	0
ENSG00000078043	PIAS2	22.6219	25.1113	2.58	11.1561	10.2955	16.7367	0.667182
ENSG00000078053	AMPH	0.287963	0.295846	0.025	0.123252	0.12316	0.192777	0
ENSG00000078061	ARAF	6.57202	7.18604	0.615	3.20377	2.95722	4.82319	0
ENSG00000078070	MCCC1	5.92027	6.07328	0.525	2.85249	2.63327	4.29278	0
ENSG00000078081	LAMP3	0.147297	0.172759	0.015	0.0744074	0.068891	0.110897	13.9347
ENSG00000078098	FAP	0.0455054	0.0515621	0.01	0.0206301	0.0188966	0.0318387	0
ENSG00000078114	NEBL	1.48749	1.66325	0.23	0.721578	0.666551	1.08031	0
ENSG00000078124	ACER3	3.86877	4.44818	0.795	1.91252	1.76465	2.86316	0
ENSG00000078140	UBE2K	13.4454	15.5224	2.225	6.67039	6.1413	9.97329	0
ENSG00000078142	PIK3C3	5.22857	5.68612	3.08	2.56094	2.36395	3.84844	0.560163
ENSG00000078177	N4BP2	3.45433	4.00978	0.4	3.15384	1.60063	3.44494	0
ENSG00000078237	TIGAR	1.13015	1.26155	0.145	0.559986	0.518117	0.83649	0
ENSG00000078246	TULP3	9.07802	10.2651	0.39	1.90298	4.48011	5.0325	1.71322
ENSG00000078269	SYNJ2	10.474	11.7352	1.04	5.14832	4.74567	7.76533	32.4063
ENSG00000078295	ADCY2	0.00439923	0.00499979	0	0.00298734	0.00227721	0.00308667	0
ENSG00000078304	PPP2R5C	21.8861	24.8292	3.635	10.7793	9.89653	16.1197	0
ENSG00000078319	PMS2P1	3.39547	2.97211	0.215	1.77491	1.56039	2.43119	913.839
ENSG00000078328	RBFOX1	0	0	0	0	0.000662177	0	0
ENSG00000078369	GNB1	42.0116	48.1954	3.655	20.5502	18.9565	30.9809	2.47736
ENSG00000078399	HOXA9	0.158792	0.228793	0.26	0.0953455	0.0885967	0.144695	108.795
ENSG00000078401	EDN1	21.8918	24.3514	1.725	10.5732	9.71916	16.1123	30.185
ENSG00000078403	MLLT10	6.14283	6.66252	1.37	3.04424	2.81096	4.56328	11.3203
ENSG00000078487	ZCWPW1	1.46982	1.6106	0.175	0.712353	0.657253	1.07393	159.964
ENSG00000078549	ADCYAP1R1	0.104403	0.108096	0.005	0.0476106	0.0438488	0.0722002	1.14489
ENSG00000078579	FGF20	0.0264648	0.0293155	0	0.0121255	0.0112158	0.0181294	0
ENSG00000078589	P2RY10	0	0	0	0	0	0	0
ENSG00000078596	ITM2A	0	0	0	0	0	0	0
ENSG00000078618	NRDC	33.2609	36.3455	2.98	16.1435	14.8943	24.285	89.5156
ENSG00000078668	VDAC3	59.5562	65.4304	5.905	28.6194	26.3115	43.257	12.1858
ENSG00000078674	PCM1	35.0899	39.0475	4.825	17.5083	16.1758	26.1948	0
ENSG00000078687	TNRC6C	6.70389	7.85988	0.19	9.80449	3.17708	9.58661	0
ENSG00000078699	CBFA2T2	9.14358	10.3974	0.405	4.53931	4.19685	6.79114	35.6167
ENSG00000078725	BRINP1	0.00630051	0	0	0.00290317	0.00269929	0.00426617	0
ENSG00000078747	ITCH	21.8601	27.859	2.6	5.68669	16.506	13.791	3.2539
ENSG00000078795	PKD2L2	0	0	0	0.00281137	0.00136341	0	965.932
ENSG00000078804	TP53INP2	0.958515	1.09098	0.075	0.489266	0.452138	0.732143	14.9714
ENSG00000078808	SDF4	27.4069	31.0699	2.49	13.1989	12.1561	19.9862	0
ENSG00000078814	MYH7B	0.0407236	0.0325164	0.01	0.0201926	0.0187275	0.0299244	76.6054
ENSG00000078898	BPIFB2	0	0	0	0	0	0	0
ENSG00000078900	TP73	0.0600371	0.0706844	0.005	0.0312873	0.0291397	0.0459323	31.9414
ENSG00000078902	TOLLIP	5.31489	6.02242	0.585	2.53858	2.34608	3.80461	0
ENSG00000078967	UBE2D4	1.6652	1.85078	0.335	0.78933	0.725551	1.19233	94.188
ENSG00000079101	CLUL1	0.0488142	0.0491944	0.01	0.0221846	0.0203671	0.0339885	28.0904
ENSG00000079102	RUNX1T1	0.0100367	0.00451495	0	0.00915401	0.00632614	0.00973543	0
ENSG00000079112	CDH17	0.00665834	0.00745082	0	0.00303666	0.00291378	0.0046046	2.422
ENSG00000079134	THOC1	10.9541	11.6905	1.27	5.40642	4.96425	8.06736	294.78
ENSG00000079150	FKBP7	1.39379	1.61491	0.33	0.676617	0.620925	1.038	3.72934
ENSG00000079156	OSBPL6	0.490838	0.511418	0.095	0.243338	0.224585	0.36473	1.04344
ENSG00000079215	SLC1A3	0.0719589	0.097508	0.015	0.0399903	0.0368991	0.0602775	0
ENSG00000079246	XRCC5	109.44	123.805	11.77	46.5286	49.6643	75.5758	0
ENSG00000079257	LXN	3.90314	4.26751	0.345	1.85009	1.70021	2.82543	101.245
ENSG00000079263	SP140	0.20189	0.224729	0.04	0.471253	0.187306	0.266494	0
ENSG00000079277	MKNK1	3.90322	4.2482	0.495	1.67269	1.76209	2.65635	19.6304
ENSG00000079308	TNS1	0.0346875	0.0392566	0.035	0.0157349	0.0144204	0.0242423	0
ENSG00000079313	REXO1	1.99193	2.26583	0.28	0.984456	0.909557	1.47449	19.0114
ENSG00000079332	SAR1A	42.708	48.4124	3.935	20.7594	19.1312	31.2636	0
ENSG00000079335	CDC14A	1.09714	1.22784	0.1	0.554159	0.512578	0.828578	0
ENSG00000079337	RAPGEF3	10.8511	11.6331	1.725	5.26369	4.87307	7.83921	4.73323
ENSG00000079385	CEACAM1	0	0	0	0	0	0	0
ENSG00000079387	SENP1	6.286	6.9032	0.635	3.04176	2.80918	4.56332	26.6439
ENSG00000079393	DUSP13	0	0	0	0	0	0	0
ENSG00000079432	CIC	4.77074	5.46011	0.44	2.34898	2.1641	3.55707	0
ENSG00000079435	LIPE	0.0336743	0.0316946	0.01	0.0166133	0.0153435	0.0249645	101.042
ENSG00000079459	FDFT1	60.8004	69.4397	7.63	29.7748	27.4458	44.9514	83.4534
ENSG00000079462	PAFAH1B3	19.8207	22.6757	1.84	9.58299	8.84076	14.4051	21.3044
ENSG00000079482	OPHN1	5.27833	5.83397	0.74	2.57583	2.37221	3.85805	1.59689
ENSG00000079557	AFM	0	0	0	0	0	0	0
ENSG00000079616	KIF22	30.3299	34.7751	2.765	14.9657	13.8145	22.5007	46.0376
ENSG00000079689	SCGN	0	0	0	0	0	0	0
ENSG00000079691	CARMIL1	9.60113	10.2312	0.8	4.7371	4.36853	7.13509	0
ENSG00000079739	PGM1	34.706	38.7179	3.05	17.0622	15.7461	25.6741	7.5485
ENSG00000079785	DDX1	33.9228	35.8799	3.145	16.7452	15.4576	25.165	0
ENSG00000079805	DNM2	43.7326	49.5882	4.945	21.6959	20.0484	32.4666	1436.73
ENSG00000079819	EPB41L2	50.9144	56.0797	7.68	24.5761	22.6329	37.1711	15.8844
ENSG00000079841	RIMS1	0.772268	0.723698	0.04	0.208692	0.349782	0.493874	0
ENSG00000079931	MOXD1	6.77674	7.50469	0.595	3.28469	3.02612	4.96156	1.78887
ENSG00000079950	STX7	4.23943	4.80538	1.69	2.05662	1.89778	3.09595	0.933552
ENSG00000079974	RABL2B	1.88142	1.9084	0.325	1.72295	1.34068	1.44686	2.88097
ENSG00000079999	KEAP1	14.9376	16.985	1.65	7.20879	6.64859	10.8669	29.5838
ENSG00000080007	DDX43	0	0	0	0	0	0	0
ENSG00000080031	PTPRH	0.181296	0.191433	0.015	0.07586	0.0820157	0.123324	0
ENSG00000080166	DCT	0	0	0	0	0	0	0
ENSG00000080189	SLC35C2	9.08356	9.92581	0.905	4.39979	4.06325	6.6128	9.6011
ENSG00000080200	CRYBG3	71.902	83.3529	0.7	77.0574	32.7765	83.8561	507.443
ENSG00000080224	EPHA6	1.44111	1.37546	0.065	0.692098	0.636466	1.05462	0
ENSG00000080293	SCTR	0.010866	0.0118871	0	0.00500688	0.00465526	0.00735753	0
ENSG00000080298	RFX3	0.929536	0.962863	0.105	0.45148	0.416439	0.680191	0
ENSG00000080345	RIF1	19.5599	22.2537	1.465	9.84792	8.98133	14.667	57.6712
ENSG00000080371	RAB21	5.88386	6.77326	2.915	2.95723	2.71423	4.38804	0
ENSG00000080493	SLC4A4	0.379139	0.432863	0.025	0.18456	0.17032	0.278048	0
ENSG00000080503	SMARCA2	2.62835	2.91507	0.565	6.89031	1.19372	7.74562	0
ENSG00000080511	RDH8	0	0	0	0	0	0	0
ENSG00000080546	SESN1	3.2021	3.55637	0.27	1.20787	1.43652	2.06422	38.7268
ENSG00000080561	MID2	4.41122	4.90101	0.59	2.15614	1.99347	3.2227	5.26228
ENSG00000080572	PIH1D3	0.0122333	0.0133829	0	0.00563692	0.00524106	0.00828337	0
ENSG00000080573	COL5A3	0.0110843	0.013451	0	0.00654963	0.00602546	0.009968	0
ENSG00000080603	SRCAP	0.293934	0.331674	0.42	0.171098	0.703827	0.25684	1.74803
ENSG00000080608	PUM3	10.6796	11.3191	0.895	5.16567	4.77818	7.69923	0
ENSG00000080618	CPB2	0.0371315	0.0416986	0.005	0.016905	0.0155454	0.0257636	3.27435
ENSG00000080644	CHRNA3	0.104468	0.113143	0.01	0.0506017	0.0466801	0.0763271	438.539
ENSG00000080709	KCNN2	0	0	0	0.00449509	0.00411185	0.00696681	0
ENSG00000080802	CNOT4	2.95613	3.07057	0.26	1.43869	1.32859	2.15334	0
ENSG00000080815	PSEN1	17.969	20.8185	3.825	8.91948	8.24209	13.3642	1.22401
ENSG00000080819	CPOX	13.7158	15.3792	1.34	6.58452	6.98878	9.99505	0
ENSG00000080822	CLDND1	22.3118	28.931	3.69	12.2008	11.5173	18.4042	0
ENSG00000080823	MOK	2.37191	2.54204	0.29	1.14837	1.05559	1.73612	47.5728
ENSG00000080824	HSP90AA1	228.378	256.807	23.765	107.699	100.502	158.657	3.14826
ENSG00000080839	RBL1	4.31632	4.77931	0.445	2.10093	1.93478	3.17503	0
ENSG00000080845	DLGAP4	4.55805	5.41059	0.67	2.34822	2.17028	3.51612	18.8814
ENSG00000080854	IGSF9B	0	0	0	0	0	0	0
ENSG00000080910	CFHR2	0	0	0	0	0	0	0
ENSG00000080947	CROCCP3	0.464122	0.421402	0.14	0.685893	0.228931	0.741409	32.871
ENSG00000080986	NDC80	18.8925	20.8166	1.72	9.40279	8.68046	14.1284	0
ENSG00000081014	AP4E1	3.93371	4.44691	0.35	1.97175	1.82011	2.96686	0.778066
ENSG00000081019	RSBN1	9.34262	10.8456	0.42	4.54129	4.19378	6.81999	2.19874
ENSG00000081026	MAGI3	6.68717	7.52999	0.41	3.29707	3.03605	4.98095	20.3674
ENSG00000081041	CXCL2	19.3806	21.6003	2.24	9.65067	8.8959	14.185	6.50095
ENSG00000081051	AFP	0.0518685	0.0488191	0.015	0.0237117	0.0218876	0.0356933	0
ENSG00000081052	COL4A4	2.38692	2.46898	0.18	1.1409	1.05209	1.72026	31.0772
ENSG00000081059	TCF7	0.705273	0.775711	0.06	0.350528	0.321358	0.527363	1063
ENSG00000081087	OSTM1	16.6997	19.3371	2.23	8.36562	7.60076	12.1701	1.16798
ENSG00000081138	CDH7	0.0106093	0.0120577	0.005	0.00106758	0.00439344	0.00165461	34.229
ENSG00000081148	IMPG2	0.0956749	0.0994342	0.01	0.0490598	0.0452374	0.0741098	0
ENSG00000081154	PCNP	34.672	39.149	3.6	17.3784	15.7755	25.2466	0
ENSG00000081177	EXD2	8.9803	10.444	0.76	4.43126	4.08197	6.67878	0
ENSG00000081181	ARG2	0.967942	1.05989	0.085	0.493948	0.457719	0.734085	4457.33
ENSG00000081189	MEF2C	0.015616	0.0168101	0.015	0.0131686	0.0129549	0.0137822	1.72463
ENSG00000081237	PTPRC	0.00656783	0.01916	0	0.0081324	0.00844146	0.0133415	1.61577
ENSG00000081248	CACNA1S	0	0	0	0	0	0	0
ENSG00000081277	PKP1	0	0	0	0	0	0	0
ENSG00000081307	UBA5	9.43483	10.5599	1.485	4.63721	4.28155	6.9307	337.184
ENSG00000081320	STK17B	10.3204	11.4655	1.135	5.0036	4.6108	7.56204	10.8457
ENSG00000081377	CDC14B	11.589	12.7635	0.735	2.58972	5.19084	6.04957	567.44
ENSG00000081386	ZNF510	3.52501	3.96783	0.425	1.71358	1.57807	2.5795	4.91317
ENSG00000081479	LRP2	0	0	0	0	0	0	0
ENSG00000081665	ZNF506	14.2373	16.3659	0.66	7.62591	6.71321	11.395	59.5338
ENSG00000081692	JMJD4	7.40133	8.28525	0.73	3.5988	3.32926	5.3744	255.821
ENSG00000081721	DUSP12	8.74282	9.87792	0.875	4.40672	4.0722	6.6042	147.383
ENSG00000081760	AACS	5.09134	5.73791	0.435	2.52363	2.32456	3.80653	0
ENSG00000081791	KIAA0141	3.30431	3.51955	0.905	1.58896	1.46575	2.39168	1.04743
ENSG00000081800	SLC13A1	0	0	0	0	0	0	0
ENSG00000081803	CADPS2	1.23512	1.33517	0.1	0.599468	0.552674	0.902839	1.71238
ENSG00000081818	PCDHB4	1.00079	1.173	0.03	0.183704	0.581175	0.462695	0
ENSG00000081842	PCDHA6	0.0855559	0.101777	0.02	0.0497613	0.114633	0.0653963	10.839
ENSG00000081853	PCDHGA2	0.15622	0.185239	0.015	0.0766029	0.108864	0.116591	1.14801
ENSG00000081870	HSPB11	26.2191	28.1899	2.275	12.7332	11.7331	19.2258	0
ENSG00000081913	PHLPP1	3.0295	3.35376	0.315	1.49006	1.37365	2.25256	1.62222
ENSG00000081923	ATP8B1	5.59973	6.0597	0.62	2.71461	2.50214	4.09094	17.7948
ENSG00000081985	IL12RB2	0	0	0	0	0	0	109.245
ENSG00000082014	SMARCD3	1.7931	1.98736	0.205	0.843666	0.787638	1.2772	232.454
ENSG00000082068	WDR70	5.82204	6.19125	0.78	2.87366	2.63688	4.31318	0
ENSG00000082074	FYB	0.394689	0.469906	0.025	0.196196	0.180312	0.299567	0
ENSG00000082126	MPP4	0.0760082	0.0157333	0.005	0.0368758	0.0333626	0.0516111	0
ENSG00000082146	STRADB	11.7845	12.4097	1.39	6.33037	5.48919	8.39072	384.764
ENSG00000082153	BZW1	21.9335	23.4307	11.23	17.6979	13.0034	15.7952	0
ENSG00000082175	PGR	0.0110016	0.0107455	0.005	0.00534751	0.00492203	0.0081252	3.85363
ENSG00000082196	C1QTNF3	0.224026	0.277852	0.05	0.1301	0.130826	0.198306	3.49723
ENSG00000082212	ME2	6.49754	6.8537	2.46	3.13692	2.89294	4.70348	0.813441
ENSG00000082213	C5orf22	5.461	6.32897	0.77	2.7382	2.53026	4.08393	0
ENSG00000082258	CCNT2	5.99455	6.80548	0.965	2.98277	2.75613	4.46321	3.71335
ENSG00000082269	FAM135A	11.2996	12.769	1.375	5.36976	5.20085	8.28086	10.0379
ENSG00000082293	COL19A1	0.00466111	0.00264871	0	0.00316517	0.00289532	0.00490561	0
ENSG00000082397	EPB41L3	0	0	0	0	0	0	1.65009
ENSG00000082438	COBLL1	3.51849	3.85343	0.435	1.71403	1.58142	2.57834	16.7077
ENSG00000082458	DLG3	5.08492	5.96968	0.92	2.21487	2.38111	3.64239	13.2798
ENSG00000082482	KCNK2	0.147841	0.179084	0.005	0.0312047	0.068753	0.0565385	0
ENSG00000082497	SERTAD4	0.851913	0.977038	0.135	0.408389	0.374841	0.626161	5.07098
ENSG00000082512	TRAF5	3.67137	4.18099	0.425	1.80304	1.66404	2.714	4.31038
ENSG00000082515	MRPL22	5.13028	5.73384	1.525	2.38602	2.30255	3.67616	0
ENSG00000082516	GEMIN5	6.05485	6.62512	0.49	2.9361	2.70876	4.42129	1.3811
ENSG00000082556	OPRK1	0.0985496	0.120239	0.005	0.0490005	0.0451288	0.0743078	0
ENSG00000082641	NFE2L1	39.8121	46.701	5.31	20.1377	18.4929	29.7342	15.5844
ENSG00000082684	SEMA5B	0	0	0	0	0	0	1.98048
ENSG00000082701	GSK3B	8.65526	9.58004	1.52	4.24726	3.92239	6.36021	3.35197
ENSG00000082781	ITGB5	23.8283	26.2172	4.29	11.4497	10.5588	17.2675	51.4641
ENSG00000082805	ERC1	2.13577	2.19139	0.375	0.551629	0.95032	1.17159	14.6482
ENSG00000082898	XPO1	54.5112	61.1661	6.72	26.6203	24.5404	40.112	178.172
ENSG00000082929	LINC01587	0	0	0	0	0	0	0
ENSG00000082996	RNF13	7.81324	8.21069	1.15	3.99863	3.61829	5.77057	334.486
ENSG00000083067	TRPM3	0.0122738	0.00367714	0	0.0052054	0.00144632	0.00806771	3.95828
ENSG00000083093	PALB2	5.11401	5.69126	0.47	2.52398	2.33621	3.7507	0
ENSG00000083097	DOPEY1	3.83028	4.16592	0.485	1.87085	1.72403	2.82342	818.017
ENSG00000083099	LYRM2	5.99418	6.80803	1.28	3.06525	2.75451	4.35798	574.311
ENSG00000083123	BCKDHB	2.25575	2.47136	0.365	1.12319	1.03335	1.69378	0
ENSG00000083168	KAT6A	8.48307	9.68908	1.305	4.1441	3.82709	6.21407	0.563114
ENSG00000083223	ZCCHC6	6.05107	6.4997	0.595	2.95424	2.72407	4.45917	18.2058
ENSG00000083290	ULK2	6.54332	6.97412	0.515	2.05346	2.9244	4.03967	2.67851
ENSG00000083307	GRHL2	0	0	0	0	0	0	2.97793
ENSG00000083312	TNPO1	29.3186	32.5772	6.985	14.5165	13.3405	21.5058	2.30225
ENSG00000083444	PLOD1	27.288	29.9592	2.46	13.2635	12.211	20.1148	0
ENSG00000083454	P2RX5	0.0062723	0	0.005	0.00283952	0.00649357	0.00440089	0
ENSG00000083457	ITGAE	2.20732	2.4832	1.135	1.06328	0.980821	1.60056	348.177
ENSG00000083520	DIS3	5.02479	5.46446	1.09	2.45592	2.26803	3.68078	192.135
ENSG00000083535	PIBF1	6.02629	6.47138	0.725	2.9899	2.76177	4.47996	0
ENSG00000083544	TDRD3	8.35387	9.5783	0.725	4.22714	3.90533	6.34118	2.50266
ENSG00000083622	AC000111.6	0	0	0	0	0	0	0
ENSG00000083635	NUFIP1	2.1675	2.4798	0.2	1.14203	1.00893	1.6241	0
ENSG00000083642	PDS5B	5.07883	5.63921	0.635	2.53462	2.33581	3.82956	0
ENSG00000083720	OXCT1	5.35793	5.80644	0.52	2.59449	2.39088	3.92299	3.77342
ENSG00000083750	RRAGB	4.85757	5.05132	0.475	2.3695	2.18747	3.56117	0
ENSG00000083782	EPYC	0	0	0	0	0	0	0
ENSG00000083799	CYLD	6.47597	7.32536	0.505	3.1952	2.95002	4.78911	0
ENSG00000083807	SLC27A5	1.77822	1.95819	0.48	0.870225	0.802524	1.30972	492.974
ENSG00000083812	ZNF324	1.99924	2.32844	0.19	1.07287	1.00742	1.49025	64.6484
ENSG00000083814	ZNF671	0.973355	1.15288	0.075	0.483962	0.445572	0.734722	34.3479
ENSG00000083817	ZNF416	2.89266	3.23077	0.25	1.41129	1.30574	2.10832	0
ENSG00000083828	ZNF586	4.12072	4.56184	0.38	2.06125	1.93933	3.08599	26.1019
ENSG00000083838	ZNF446	1.97011	2.23021	0.175	0.973107	0.945816	1.45958	317.6
ENSG00000083844	ZNF264	21.5718	25.0776	1.005	10.6815	9.82098	15.9401	0
ENSG00000083845	RPS5	136.298	154.323	27.245	64.5108	59.3795	97.0504	32.9431
ENSG00000083857	FAT1	221.709	255.343	3.66	107.446	99.1359	161.803	7.06847
ENSG00000083896	YTHDC1	15.8825	16.8271	3.375	7.71425	7.11528	11.6244	0
ENSG00000083937	CHMP2B	25.4722	29.5874	2.67	12.6816	11.7161	19.002	4.19688
ENSG00000084070	SMAP2	4.18264	4.67164	0.325	1.68672	1.84752	2.75091	0
ENSG00000084072	PPIE	21.7073	23.8948	1.985	10.6696	9.85176	15.9814	3.36237
ENSG00000084073	ZMPSTE24	22.9421	26.6329	1.96	11.4149	10.5349	17.1356	0
ENSG00000084090	STARD7	35.3231	40.6588	3.415	17.1096	15.7768	25.7967	98.9823
ENSG00000084092	NOA1	4.08439	4.58243	0.345	1.99772	1.84198	3.01624	138.794
ENSG00000084093	REST	13.0038	15.586	1.355	6.5556	6.05085	9.80485	0
ENSG00000084110	HAL	0.204889	0.166092	0.045	0.0969967	0.0893537	0.146981	0
ENSG00000084112	SSH1	2.48725	2.83043	0.485	1.22228	1.12043	1.82853	0
ENSG00000084207	GSTP1	203.213	232.196	19.565	98.7774	90.9825	149.693	0
ENSG00000084234	APLP2	148.59	169.971	20.74	83.7699	67.8175	117.4	0
ENSG00000084444	FAM234B	0.777479	0.881789	0.08	0.372444	0.343917	0.559985	0
ENSG00000084453	SLCO1A2	0.00581701	0.00430764	0	0.00472562	0.00362029	0.00530353	93.2913
ENSG00000084463	WBP11	5.14555	5.53733	0.97	2.50856	2.29506	3.70039	0
ENSG00000084623	EIF3I	84.0056	92.0661	7.47	40.6873	37.4512	61.0011	60.9201
ENSG00000084628	NKAIN1	0.212299	0.227389	0.055	0.0989435	0.0914255	0.148442	0
ENSG00000084636	COL16A1	0.137322	0.141593	0.025	0.0486723	0.067612	0.101811	0
ENSG00000084652	TXLNA	17.4417	20.4437	1.43	8.70617	8.03127	13.1109	63.9519
ENSG00000084674	APOB	0.00214205	0.00312445	0	0.00131603	0.00122361	0.00193388	0
ENSG00000084676	NCOA1	7.29331	8.01619	0.75	3.60799	3.33187	5.40904	0
ENSG00000084693	AGBL5	9.25495	10.5409	1.085	4.58943	4.23064	6.91932	603.259
ENSG00000084710	EFR3B	1.38093	1.61191	0.045	0.683135	0.629227	1.0314	2.78282
ENSG00000084731	KIF3C	3.31878	3.81053	0.46	1.58595	1.45975	2.40604	0
ENSG00000084733	RAB10	57.1318	65.1296	7.215	28.4331	26.1691	42.3691	0
ENSG00000084734	GCKR	0.0611024	0.0682585	0.02	0.0339062	0.0270786	0.0421886	0
ENSG00000084754	HADHA	39.269	42.3912	3.335	18.6773	17.1679	27.9907	65.7934
ENSG00000084764	MAPRE3	1.77817	2.02343	0.17	0.886171	0.815982	1.33142	6.85358
ENSG00000084774	CAD	8.37251	8.95958	0.835	4.02574	3.70908	6.09588	1.82623
ENSG00000085063	CD59	57.1454	65.066	6.72	27.4522	25.2812	41.6106	5.06188
ENSG00000085117	CD82	0.140181	0.156313	0.035	0.0640316	0.0590617	0.0966241	2.32813
ENSG00000085185	BCORL1	1.71756	2.05172	0.065	0.878304	0.810212	1.31731	0
ENSG00000085224	ATRX	12.0222	13.5375	3.205	5.89388	5.41448	8.84989	0.714096
ENSG00000085231	AK6	11.0122	14.6843	3.255	6.41738	6.88022	9.54747	236.879
ENSG00000085265	FCN1	0	0	0	0	0	0	0
ENSG00000085274	MYNN	7.85152	8.63375	1.095	3.89131	3.59211	5.84395	5.71618
ENSG00000085276	MECOM	74.1415	82.9805	8.285	35.888	33.1116	53.9919	19.8674
ENSG00000085365	SCAMP1	12.8522	14.5234	1.445	6.28364	5.79219	9.47563	13.1226
ENSG00000085377	PREP	7.00054	7.59727	0.64	3.38213	3.11866	5.1017	0
ENSG00000085382	HACE1	6.60149	6.86743	0.6	3.2155	2.96369	4.8545	0
ENSG00000085415	SEH1L	12.2467	13.7185	2.07	5.96919	5.50859	8.96444	12.2289
ENSG00000085433	WDR47	6.24556	6.8457	0.5	2.99808	2.76533	4.51864	0
ENSG00000085449	WDFY1	15.6844	17.9775	1.77	7.661	7.07694	11.4715	0
ENSG00000085465	OVGP1	0.261675	0.223716	0.025	0.121923	0.112746	0.182452	0
ENSG00000085491	SLC25A24	25.8099	29.1644	2.14	10.0315	11.6203	17.0974	47.475
ENSG00000085511	MAP3K4	8.55727	9.32572	1.065	4.14489	3.88864	6.28304	186.159
ENSG00000085514	PILRA	0.989514	1.05904	0.2	0.647632	0.739848	0.740054	0
ENSG00000085552	IGSF9	0.028991	0.0244891	0	0.013185	0.0121129	0.0201572	35.8025
ENSG00000085563	ABCB1	0.345949	0.394544	0.03	0.171653	0.158664	0.257239	0
ENSG00000085644	ZNF213	0.834795	0.977396	0.085	0.410046	0.379175	0.613654	207.376
ENSG00000085662	AKR1B1	99.9256	109.897	9.24	47.3231	43.477	71.0547	0
ENSG00000085719	CPNE3	30.1169	34.8414	3.53	14.8555	13.7014	22.3773	0
ENSG00000085721	RRN3	16.1921	17.7509	1.785	9.45159	7.91806	11.6786	12.832
ENSG00000085733	CTTN	46.9473	54.0505	5.685	23.548	21.7501	35.3783	1.60748
ENSG00000085741	WNT11	0.0508455	0.051179	0.005	0.023187	0.0213549	0.0351624	0
ENSG00000085760	MTIF2	22.6523	24.506	2.03	11.0761	10.2108	16.5193	10.32
ENSG00000085788	DDHD2	8.80154	9.77698	2.44	4.3116	3.97846	6.47993	5173.83
ENSG00000085831	TTC39A	1.60078	1.60594	0.115	0.57441	0.714011	1.05599	94.0089
ENSG00000085832	EPS15	18.8432	20.8045	1.885	8.42042	8.5833	13.3989	0
ENSG00000085840	ORC1	2.97497	3.18814	0.24	1.41164	1.29761	2.14437	3.42118
ENSG00000085871	MGST2	7.89424	8.93031	0.905	4.86531	3.53344	6.90638	0
ENSG00000085872	CHERP	1.60597	1.7724	0.215	0.788095	0.735498	1.18699	76.4244
ENSG00000085978	ATG16L1	16.1314	18.3894	1.655	7.96029	7.33737	11.9828	0
ENSG00000085982	USP40	12.9256	13.8093	1.075	6.32687	5.83264	9.51189	32.7891
ENSG00000085998	POMGNT1	12.4939	13.5616	1.25	6.00847	5.53489	9.0826	443.148
ENSG00000085999	RAD54L	3.15417	3.26073	0.375	1.56217	1.43872	2.35703	74.9889
ENSG00000086015	MAST2	9.60785	10.343	1.1	4.74228	4.34761	7.08063	1.29771
ENSG00000086061	DNAJA1	37.5355	40.3157	3.365	17.8938	16.4385	27.0733	9.90297
ENSG00000086062	B4GALT1	6.09871	6.89501	0.51	3.00394	2.76414	4.56847	3.54826
ENSG00000086065	CHMP5	62.5427	67.247	5.5	30.4836	27.9208	45.1288	18.7981
ENSG00000086102	NFX1	18.3007	19.9893	1.34	6.95388	8.40507	12.3244	0
ENSG00000086159	AQP6	0	0	0	0	0	0	36.4019
ENSG00000086189	DIMT1	10.9862	11.5062	1.76	5.36813	4.95895	8.03672	2000.46
ENSG00000086200	IPO11	7.96724	9.54229	0.9	4.32019	4.03046	6.49969	0
ENSG00000086205	FOLH1	0.0187075	0.0209341	0.005	0.00853115	0.00785709	0.0129372	0
ENSG00000086232	EIF2AK1	13.896	15.5948	2.765	6.75365	6.23231	10.1297	6105.86
ENSG00000086288	NME8	0	0	0	0	0	0	0
ENSG00000086289	EPDR1	9.35324	11.0351	1.14	4.5419	4.18004	6.89201	0
ENSG00000086300	SNX10	23.2644	27.2864	0.88	11.4349	10.5339	17.3133	0
ENSG00000086475	SEPHS1	18.3454	19.5583	2.49	9.13227	8.1972	13.0761	0
ENSG00000086504	MRPL28	31.4866	34.3876	2.96	15.225	14.0608	22.831	0
ENSG00000086506	HBQ1	0.318352	0.361151	0.035	0.163652	0.151792	0.242452	0
ENSG00000086544	ITPKC	2.82762	3.19921	0.24	1.39878	1.29141	2.10237	5.32912
ENSG00000086548	CEACAM6	0	0	0	0	0	0	0
ENSG00000086570	FAT2	0.0414472	0.0491366	0.005	0.0202319	0.0186895	0.0303808	2.09116
ENSG00000086589	RBM22	16.6775	18.1149	1.665	8.09991	7.4868	12.0886	0
ENSG00000086598	TMED2	64.7166	77.601	8.88	32.5197	29.9968	48.8512	12.7928
ENSG00000086619	ERO1B	0.99464	1.1122	0.085	0.494168	0.455436	0.746219	19.8438
ENSG00000086666	ZFAND6	29.7956	32.6232	3.615	15.2099	13.8214	22.0271	15.4099
ENSG00000086696	HSD17B2	0.0397448	0.0451705	0	0.0179927	0.0164587	0.0278864	0.65207
ENSG00000086712	TXLNG	6.1006	7.05273	0.505	3.08099	2.84046	4.57048	121.115
ENSG00000086717	PPEF1	0	0	0	0	0	0	0
ENSG00000086730	LAT2	0.0857326	0.104866	0.01	0.0447085	0.0411934	0.0677065	74.8672
ENSG00000086758	HUWE1	27.4662	29.8686	4.28	13.3306	12.3152	19.9906	1.08413
ENSG00000086827	ZW10	7.27237	7.82239	0.595	3.50129	3.22694	5.29778	0
ENSG00000086848	ALG9	2.47634	3.25963	0.68	1.37256	2.48911	2.06469	17.0822
ENSG00000086967	MYBPC2	0	0	0	0	0	0	0
ENSG00000086991	NOX4	0.231006	0.227997	0.04	0.123842	0.105732	0.166348	3.90639
ENSG00000087008	ACOX3	2.5079	2.71	0.31	1.1882	1.09384	1.79524	0
ENSG00000087053	MTMR2	18.9705	20.9999	1.595	9.2101	8.49154	13.9038	178.777
ENSG00000087074	PPP1R15A	47.6108	56.9487	4.315	24.2034	22.428	35.9575	0
ENSG00000087076	HSD17B14	0.0889425	0.0803851	0.015	0.0407939	0.0377695	0.0607992	0
ENSG00000087077	TRIP6	23.8408	25.9947	2.49	11.7886	10.9046	17.6038	20.3399
ENSG00000087085	ACHE	0.00464325	0.00507958	0	0.00213953	0.00198928	0.00314401	13.2841
ENSG00000087086	FTL	461.662	503.073	43.825	223.889	203.659	326.393	13.0612
ENSG00000087087	SRRT	17.6418	19.1829	1.78	8.68032	7.99978	13.1222	238.725
ENSG00000087088	BAX	13.6775	15.8094	2.16	6.88571	6.35505	10.305	0
ENSG00000087095	NLK	2.86911	3.12418	0.34	1.41141	1.30139	2.12568	0
ENSG00000087111	PIGS	6.70977	7.75486	0.91	3.30884	3.05194	4.97923	8.48795
ENSG00000087116	ADAMTS2	0.0419192	0.047971	0.01	0.0215524	0.020166	0.0326775	11.3956
ENSG00000087128	TMPRSS11E	0	0	0	0	0	0	0
ENSG00000087152	ATXN7L3	17.874	19.7594	2.32	8.72705	8.05464	13.1098	93.3037
ENSG00000087157	PGS1	7.07058	7.67941	0.705	3.44799	3.17677	5.2161	46.3348
ENSG00000087191	PSMC5	39.4369	44.4406	4.28	19.2036	17.7072	28.9478	288.324
ENSG00000087206	UIMC1	12.5664	12.871	1.41	6.11539	5.6466	9.15983	0
ENSG00000087237	CETP	0.0113374	0	0	0.00522408	0.00485721	0.0076767	0
ENSG00000087245	MMP2	1.50255	1.8131	0.22	0.765528	0.692346	1.17767	0
ENSG00000087250	MT3	0	0	0	0	0	0	0
ENSG00000087253	LPCAT2	1.35217	1.52457	0.23	0.660667	0.606187	1.00065	0.983358
ENSG00000087258	GNAO1	0.0972908	0.128641	0.02	0.0566074	0.0508794	0.0846268	68.3621
ENSG00000087263	OGFOD1	8.5054	9.66586	2.355	4.2007	3.87468	6.30962	12.8785
ENSG00000087266	SH3BP2	5.13488	5.96678	1.015	10.3947	2.35085	8.58537	39.6006
ENSG00000087269	NOP14	17.2298	19.0577	1.27	8.42811	7.79213	12.5783	339.687
ENSG00000087274	ADD1	20.948	24.1944	3.445	10.2541	9.44149	15.4786	91.9091
ENSG00000087299	L2HGDH	1.85248	2.07815	0.41	0.910765	0.83011	1.35535	4.28494
ENSG00000087301	TXNDC16	1.27003	1.40383	0.12	0.607731	0.560305	0.918442	0
ENSG00000087302	C14orf166	10.3916	11.6288	7.79	5.04132	4.6534	7.5253	1430.87
ENSG00000087303	NID2	18.5579	20.6661	1.805	8.9294	8.23075	13.4911	502.361
ENSG00000087338	GMCL1	6.84258	7.53265	0.71	3.31314	3.02644	4.94567	5.36194
ENSG00000087365	SF3B2	50.1501	55.7225	4.9	25.0014	23.0869	37.574	17.8475
ENSG00000087448	KLHL42	7.43271	8.76804	0.855	3.69016	3.40419	5.54492	2.83968
ENSG00000087460	GNAS	179.366	203.743	21.96	68.2079	81.378	117.294	40.3321
ENSG00000087470	DNM1L	93.7995	102.371	9.915	32.458	42.889	60.0441	2570.98
ENSG00000087494	PTHLH	0.586022	0.536722	0.055	0.274075	0.251543	0.420321	15.7149
ENSG00000087495	PHACTR3	0.00467996	0.00511974	0	0.00341537	0.00401002	0.00633774	75.7401
ENSG00000087502	ERGIC2	15.4039	17.2656	5.71	7.53559	6.94395	11.3458	22.0292
ENSG00000087510	TFAP2C	0.0100787	0.0114546	0	0.00456269	0.00417369	0.00707159	0
ENSG00000087586	AURKA	28.4	31.4408	2.92	13.7638	12.6534	20.4503	15.7628
ENSG00000087589	CASS4	0.0639128	0.0650579	0.005	0.0291827	0.0269081	0.0440879	0
ENSG00000087842	PIR	17.0729	18.8039	1.735	8.32781	7.66685	12.5407	0
ENSG00000087884	AAMDC	10.7591	11.7715	0.96	5.3554	4.89083	8.02705	15.7222
ENSG00000087903	RFX2	2.91076	3.19454	0.43	1.41605	1.30842	2.11868	32.3281
ENSG00000087995	METTL2A	5.8679	6.27622	0.875	4.27133	3.61448	4.49404	0
ENSG00000088002	SULT2B1	0.0223719	0	0	0.0101279	0.00926443	0.015697	0
ENSG00000088035	ALG6	4.7704	5.18692	0.635	2.31873	2.13267	3.52047	35.3143
ENSG00000088038	CNOT3	3.44204	3.80908	0.315	1.75377	1.62041	2.62932	111.702
ENSG00000088053	GP6	0.0350109	0.0291022	0.01	0.018081	0.0167244	0.024019	95.2651
ENSG00000088179	PTPN4	3.30026	3.68084	0.885	1.61546	1.48844	2.4402	1.50089
ENSG00000088205	DDX18	17.0661	18.8791	1.635	8.31309	7.64391	12.3647	3.35763
ENSG00000088247	KHSRP	31.7278	33.7995	5.315	15.3433	14.1571	23.0391	3.42557
ENSG00000088256	GNA11	14.8963	17.324	1.315	7.32619	6.75692	10.9986	1.97887
ENSG00000088280	ASAP3	3.50554	3.70431	0.42	1.70566	1.57602	2.55167	0
ENSG00000088298	EDEM2	6.25191	6.68871	0.45	2.74426	2.76559	4.32562	0
ENSG00000088305	DNMT3B	13.3943	14.0512	1.115	6.56022	6.19684	9.84745	3.8752
ENSG00000088320	REM1	0	0	0	0	0	0	0
ENSG00000088325	TPX2	35.6309	40.0744	2.92	17.671	16.317	26.5412	0
ENSG00000088340	FER1L4	0.447395	0.471976	0.025	0.0654349	0.198256	0.201059	29.4144
ENSG00000088356	PDRG1	8.66754	9.92205	0.74	4.29799	3.98352	6.38002	9.21112
ENSG00000088367	EPB41L1	8.99771	9.94015	1.11	2.46506	4.0661	5.24108	1.11472
ENSG00000088386	SLC15A1	0.208062	0.204897	0.015	0.0999679	0.0925977	0.148772	0
ENSG00000088387	DOCK9	16.484	17.5351	2.045	7.97978	7.3715	11.9312	0.62422
ENSG00000088448	ANKRD10	193.517	170.105	14.59	92.4117	85.0672	140.008	0
ENSG00000088451	TGDS	6.44157	7.08723	0.56	3.18079	2.93836	4.76351	0
ENSG00000088538	DOCK3	2.65785	2.51057	0.18	1.31174	1.21231	1.96434	16.3019
ENSG00000088543	C3orf18	0.21893	0.248183	0.025	0.119739	0.0983698	0.171393	10.4891
ENSG00000088682	COQ9	19.0944	23.9412	2.1	10.4547	9.34457	15.6586	0
ENSG00000088726	TMEM40	0	0	0	0.00301847	0.00280649	0.0044356	0
ENSG00000088727	KIF9	0.863487	0.950011	0.245	0.414069	0.382514	0.619254	137.486
ENSG00000088756	ARHGAP28	0.0858184	0.0952124	0.015	0.0392913	0.0363194	0.0588753	0.959087
ENSG00000088766	CRLS1	9.68932	10.7055	2.08	4.78254	4.41462	7.19504	333.866
ENSG00000088782	DEFB127	0	0	0	0	0	0	34.6254
ENSG00000088808	PPP1R13B	4.43158	4.77228	0.655	2.15645	1.99408	3.22529	24.2018
ENSG00000088812	ATRN	26.8627	30.2297	1.385	13.2079	12.1857	19.858	0
ENSG00000088826	SMOX	9.54818	10.288	0.785	4.56383	4.3671	6.94872	2.39251
ENSG00000088827	SIGLEC1	0.00645207	0.00977717	0	0.00389453	0.0035625	0.00603603	0
ENSG00000088832	FKBP1A	24.0665	31.7882	3.275	15.4964	12.9497	20.7722	79.5518
ENSG00000088833	NSFL1C	10.601	11.6415	2.48	5.08419	4.6901	7.63234	22.8637
ENSG00000088836	SLC4A11	4.23112	4.31501	0.36	2.01338	1.85158	3.06118	6.0785
ENSG00000088854	C20orf194	10.5311	10.9221	0.265	1.63108	4.80104	5.93046	0
ENSG00000088876	ZNF343	15.3924	18.7893	0.465	7.94873	8.1084	11.8972	7.13461
ENSG00000088881	EBF4	12.6732	13.4181	0.83	16.203	5.78535	16.2912	0
ENSG00000088882	CPXM1	0.0060612	0	0	0.00274395	0.00251001	0.00425277	0
ENSG00000088888	MAVS	9.72661	11.4598	0.83	4.73845	4.36308	7.15738	11.0008
ENSG00000088899	LZTS3	4.16746	4.81616	0.325	2.00657	1.84795	3.04328	0
ENSG00000088926	F11	0.00605102	0.00687707	0	0.00273934	0.00250579	0.00424563	0
ENSG00000088930	XRN2	40.9744	42.5155	3.13	20.2072	18.6537	30.3841	22.5129
ENSG00000088970	KIZ	3.6558	4.01853	0.355	1.78635	1.65229	2.66787	0
ENSG00000088986	DYNLL1	58.0889	66.1221	11.005	28.2204	25.7902	41.851	37.6973
ENSG00000088992	TESC	0.00974048	0	0	0	0	0	0
ENSG00000089006	SNX5	46.3422	53.4655	6	23.9988	21.4335	35.7081	36.9553
ENSG00000089009	RPL6	319.187	353.064	42.77	192.443	157.839	223.449	2.67035
ENSG00000089012	SIRPG	0	0.0064371	0	0.00893328	0.00552591	0.00796851	0
ENSG00000089022	MAPKAPK5	3.52675	3.75871	1.88	1.76484	1.6588	2.636	15.8629
ENSG00000089041	P2RX7	0.00195453	0	0	0.000900616	0.000837369	0.00132344	1.44538
ENSG00000089048	ESF1	8.82545	9.03732	0.82	4.30651	3.98246	6.4248	0
ENSG00000089050	RBBP9	7.96162	9.14513	0.945	3.87725	3.57777	5.8292	6.67323
ENSG00000089053	ANAPC5	28.3939	31.819	2.615	13.5962	12.5294	20.4767	0.843404
ENSG00000089057	SLC23A2	4.24793	4.79895	0.415	2.055	1.89464	3.10122	0
ENSG00000089060	SLC8B1	5.30976	5.91002	0.34	1.29157	2.37278	2.85332	29.0145
ENSG00000089063	TMEM230	24.7457	27.5385	2.5	12.5287	11.1912	17.7077	9.33986
ENSG00000089091	DZANK1	1.89941	1.74989	0.065	0.90898	0.833374	1.37142	13.884
ENSG00000089094	KDM2B	13.3576	15.2276	1.96	6.48657	5.98441	9.75083	82.9875
ENSG00000089101	CFAP61	0.0791805	0.0796401	0.02	0.04589	0.0410803	0.0675277	29.8716
ENSG00000089116	LHX5	0.00342942	0.00933257	0	0.00380325	0.00350275	0.00576752	0
ENSG00000089123	TASP1	3.31525	3.35163	0.355	1.62375	1.49556	2.43971	0
ENSG00000089127	OAS1	0.161471	0.190432	0.03	0.0822296	0.0756425	0.12518	0
ENSG00000089154	GCN1	18.6089	19.9082	2.16	8.95272	8.25619	13.5085	0
ENSG00000089157	RPLP0	614.965	693.291	57.515	366.973	299.196	433.252	0
ENSG00000089159	PXN	7.55682	8.6329	0.835	3.62947	3.34162	5.50012	199.645
ENSG00000089163	SIRT4	0.255271	0.216436	0.02	0.125097	0.114777	0.192042	0
ENSG00000089169	RPH3A	0	0	0	0	0	0	0
ENSG00000089177	KIF16B	3.24174	3.49177	0.31	1.80153	1.46512	2.56495	1.01806
ENSG00000089195	TRMT6	6.23746	7.01131	0.485	3.07802	2.84464	4.57852	0
ENSG00000089199	CHGB	0.023183	0.0258432	0	0.0105909	0.0097701	0.0159752	0
ENSG00000089220	PEBP1	66.5592	74.3992	6.5	32.6075	29.6875	47.9653	25.0706
ENSG00000089225	TBX5	0	0	0	0	0	0	0
ENSG00000089234	BRAP	9.81427	11.1683	1.095	4.82549	4.46357	7.18434	4.46035
ENSG00000089248	ERP29	44.361	51.2474	4.275	21.6718	19.9614	32.4854	80.5662
ENSG00000089250	NOS1	0.888347	0.978515	0.09	0.423617	0.390287	0.641649	0
ENSG00000089280	FUS	9.47697	10.5688	2.065	4.65305	4.29482	6.99696	2.97499
ENSG00000089289	IGBP1	12.6524	14.0438	1.09	6.07635	5.56983	9.06659	0
ENSG00000089327	FXYD5	8.5014	9.26792	1.355	4.20377	3.87064	6.3715	0
ENSG00000089335	ZNF302	8.48234	9.21307	0.78	4.37943	3.90107	6.20987	29.9324
ENSG00000089351	GRAMD1A	8.4013	9.33598	1.2	4.14367	3.82819	6.1997	28.8671
ENSG00000089356	FXYD3	0.0167829	0.0112307	0	0.00849866	0.00704874	0.0123719	0
ENSG00000089472	HEPH	0	0	0	0	0	0	0
ENSG00000089486	CDIP1	5.99982	6.93352	0.67	3.93895	2.7029	5.01333	143.028
ENSG00000089505	CMTM1	1.3515	1.4369	0.075	0.426422	0.647281	0.805036	0
ENSG00000089558	KCNH4	0.00515599	0	0	0.0023758	0.00220895	0.0034912	0
ENSG00000089597	GANAB	63.9589	69.3676	6.67	33.7009	28.6865	48.7305	0
ENSG00000089639	GMIP	2.07122	2.22265	0.23	1.02846	0.949236	1.5309	0
ENSG00000089682	RBM41	11.1161	12.1207	0.635	5.4402	5.0238	8.15758	0
ENSG00000089685	BIRC5	27.7931	33.1858	3.09	14.4465	12.9256	21.4625	0
ENSG00000089692	LAG3	0.0278002	0.0307244	0.005	0.0127507	0.0118054	0.0190036	0
ENSG00000089693	MLF2	14.7391	16.9769	1.955	7.20025	6.64839	10.8157	11.0914
ENSG00000089723	OTUB2	0.401428	0.465462	0.03	0.193106	0.177692	0.293673	77.0842
ENSG00000089737	DDX24	14.7263	16.8905	2.85	7.13592	6.57992	10.7542	36.7422
ENSG00000089775	ZBTB25	1.3119	1.51832	0.215	0.644258	0.592434	0.966709	1242.6
ENSG00000089818	NECAP1	2.48876	2.81787	0.27	1.22359	1.12308	1.82588	0
ENSG00000089820	ARHGAP4	0.158932	0.160592	0.04	0.0804363	0.997878	0.117697	0
ENSG00000089847	ANKRD24	0.079785	0.089482	0.015	0.0381947	0.0351606	0.058008	0
ENSG00000089876	DHX32	22.7031	24.8495	2.355	11.0569	10.2202	16.5694	402.133
ENSG00000089902	RCOR1	12.2001	14.1077	1.09	5.99062	5.5357	8.97551	0
ENSG00000089916	GPATCH2L	7.53133	8.58351	1.015	1.66474	3.44486	4.09745	0
ENSG00000090006	LTBP4	0.766661	0.80444	0.135	0.383053	0.348041	0.57291	16.2141
ENSG00000090013	BLVRB	17.7144	19.3352	1.555	8.42183	7.77551	12.6458	18.4716
ENSG00000090020	SLC9A1	2.05531	2.23074	0.215	0.985009	0.909775	1.47729	0
ENSG00000090054	SPTLC1	32.9752	33.9166	3	16.1504	14.814	23.9942	0
ENSG00000090060	PAPOLA	27.5215	30.9587	4.39	13.4694	12.3842	20.2746	3.96342
ENSG00000090061	CCNK	1.80035	2.03232	0.51	3.21184	0.841761	2.93157	1609.76
ENSG00000090097	PCBP4	4.02657	5.03157	0.485	2.23866	1.98304	3.4002	0
ENSG00000090104	RGS1	0	0	0	0	0	0	42.2631
ENSG00000090238	YPEL3	3.75268	4.35341	0.385	1.04375	1.63435	1.92173	72.7344
ENSG00000090263	MRPS33	2.94085	3.26971	1.615	1.40282	1.29375	2.10853	1.23166
ENSG00000090266	NDUFB2	87.7017	98.4168	8.69	42.9712	39.8255	64.8369	1178.78
ENSG00000090273	NUDC	36.0108	39.6342	3.23	17.5965	16.0859	26.0613	90.5128
ENSG00000090316	MAEA	13.1951	15.125	1.185	6.41626	5.91366	9.70674	29.6847
ENSG00000090339	ICAM1	0.135237	0.157186	0.035	0.0675641	0.0624266	0.101385	0
ENSG00000090372	STRN4	19.9929	22.0828	2.845	9.71712	8.97885	14.5662	54.9288
ENSG00000090376	IRAK3	0.0171295	0.0190226	0	0.00783919	0.00724334	0.011762	0
ENSG00000090382	LYZ	0.0452573	0.035887	0	0.0280137	0.0258537	0.0421965	0
ENSG00000090402	SI	0	0	0	0	0	0	0
ENSG00000090432	MUL1	9.31114	10.6974	0.76	4.56448	4.21509	6.8492	2.17999
ENSG00000090447	TFAP4	3.99284	4.57005	0.4	2.00606	1.8563	2.99229	70.4152
ENSG00000090470	PDCD7	6.72907	7.70024	0.61	3.2905	3.03886	4.9322	1.85316
ENSG00000090487	SPG21	22.6524	25.1957	2.24	10.924	10.0667	16.3913	0
ENSG00000090512	FETUB	0	0	0	0	0	0	0
ENSG00000090520	DNAJB11	15.3097	20.8929	2.825	9.22485	9.27698	13.8132	51.0661
ENSG00000090530	P3H2	22.6341	25.324	3.03	10.9856	10.1205	16.5705	7.84926
ENSG00000090534	THPO	0.0132339	0.0326685	0	0.0135575	0.0125524	0.0202061	3.62374
ENSG00000090539	CHRD	0.520192	0.564778	0.08	0.257	0.237718	0.384252	6.31058
ENSG00000090554	FLT3LG	0.12689	0.264044	0.035	0.114449	0.128267	0.173558	0
ENSG00000090565	RAB11FIP3	7.78309	8.71831	1.21	3.84486	3.55205	5.76313	22.6821
ENSG00000090581	GNPTG	9.91879	10.9786	1.28	4.85997	4.48415	7.30961	851.248
ENSG00000090612	ZNF268	3.72745	4.67291	1.355	1.95182	1.89592	2.93529	0
ENSG00000090615	GOLGA3	4.89183	6.10524	0.955	2.62121	3.19858	3.95065	65.4485
ENSG00000090621	PABPC4	31.444	34.2079	4.53	16.6019	13.9637	23.756	3.07989
ENSG00000090659	CD209	0	0	0	0.00413496	0.00654478	0.00632011	7.31585
ENSG00000090661	CERS4	4.92357	5.16412	0.495	2.42255	2.23721	3.63744	6.34423
ENSG00000090674	MCOLN1	1.207	1.5226	0.215	0.658111	0.594235	0.987366	15.43
ENSG00000090686	USP48	17.7578	19.1721	1.795	8.61242	7.9439	12.9965	41.3171
ENSG00000090776	EFNB1	5.43278	6.4119	0.45	2.72496	2.5178	4.07844	0
ENSG00000090857	PDPR	3.27738	3.8024	0.43	1.82823	1.59997	2.42974	2.22951
ENSG00000090861	AARS	106.038	114.154	8.915	52.1178	48.34	77.1684	2.16417
ENSG00000090863	GLG1	18.2681	20.6147	2.865	8.84225	8.1523	13.3406	6.29424
ENSG00000090889	KIF4A	11.7922	12.5507	1.01	5.75812	5.25827	8.54363	0
ENSG00000090905	TNRC6A	7.347	8.24617	0.92	7.79336	3.33771	8.42788	29.1185
ENSG00000090924	PLEKHG2	2.91325	3.20558	0.37	1.43311	1.32291	2.14407	31.3438
ENSG00000090932	DLL3	0.487384	0.561043	0.04	0.238874	0.219615	0.358491	2.60609
ENSG00000090971	NAT14	6.35022	7.45505	0.595	3.13797	2.89535	4.72578	15.2118
ENSG00000090975	PITPNM2	5.17443	5.26432	0.195	0.607192	2.27789	2.0476	23.0245
ENSG00000090989	EXOC1	11.5627	12.6957	1.215	5.72721	5.28662	8.59436	0
ENSG00000091009	RBM27	3.79421	5.08261	0.74	2.1318	3.12657	3.19771	0
ENSG00000091010	POU4F3	0	0	0	0	0	0	0
ENSG00000091039	OSBPL8	16.5226	18.6075	1.875	8.04026	7.40742	12.0616	0
ENSG00000091073	DTX2	1.41856	1.48161	0.34	1.21573	0.893598	1.09948	0
ENSG00000091106	NLRC4	0	0	0	0	0	0	110.443
ENSG00000091127	PUS7	12.2962	13.6106	0.87	6.03743	5.57549	9.04723	0
ENSG00000091128	LAMB4	0.0551785	0.0510518	0	0.0287913	0.0265796	0.0433237	4.95949
ENSG00000091129	NRCAM	8.13406	8.95421	0.75	4.25606	3.64472	6.14851	23.6566
ENSG00000091136	LAMB1	20.0768	22.4489	1.99	9.69313	8.94229	14.582	455.597
ENSG00000091137	SLC26A4	0.180052	0.200748	0.02	0.0922534	0.0843483	0.139944	0
ENSG00000091138	SLC26A3	0	0	0	0	0	0	0
ENSG00000091140	DLD	12.6714	14.2915	2.11	6.26145	5.78061	9.38851	82.8574
ENSG00000091157	WDR7	1.55169	1.72441	0.645	0.765732	0.712581	1.15484	0
ENSG00000091164	TXNL1	8.45114	9.23862	3.125	4.1578	3.84225	6.19643	285.534
ENSG00000091181	IL5RA	0.0246171	0.0164732	0	0.0112261	0.0103391	0.0170241	0
ENSG00000091262	ABCC6	0.0100822	0.0114586	0	0.00646608	0.0050415	0.00707406	66.9481
ENSG00000091317	CMTM6	14.846	17.6872	1.32	7.38502	6.81169	11.1008	48.4712
ENSG00000091409	ITGA6	21.6943	24.5825	2.305	10.6705	9.83027	16.11	10.6269
ENSG00000091428	RAPGEF4	0.365587	0.33619	0.045	0.175854	0.161873	0.267136	1.81881
ENSG00000091436	AC013461.1	8.93772	10.2793	1.085	8.48	4.06095	9.48085	0
ENSG00000091482	SMPX	0.0477955	0.0353937	0.005	0.0218987	0.0202557	0.0327418	0
ENSG00000091483	FH	46.5327	49.844	4.24	22.3181	20.5491	33.4331	0
ENSG00000091490	SEL1L3	14.6785	16.2287	1.33	7.21457	6.67498	10.7437	22.1132
ENSG00000091513	TF	0	0	0	0	0	0	0
ENSG00000091527	CDV3	353.445	402.52	11.305	175.111	161.369	259.905	3.17991
ENSG00000091536	MYO15A	0	0	0	0	0	0	0
ENSG00000091542	ALKBH5	23.4405	26.7665	1.565	15.3534	10.5726	19.9951	0
ENSG00000091583	APOH	0	0	0	0	0	0	23.1692
ENSG00000091592	NLRP1	1.21717	1.37114	0.06	0.227129	0.535109	0.540229	5.57426
ENSG00000091622	PITPNM3	3.63185	4.08834	0.315	1.76944	1.63107	2.67467	6.1882
ENSG00000091640	SPAG7	13.5779	15.2466	1.29	6.53402	6.02951	9.79757	15.008
ENSG00000091651	ORC6	13.6452	15.3674	1.215	6.76106	6.21748	10.0974	5.87887
ENSG00000091656	ZFHX4	5.87289	6.77009	0.445	19.6103	2.60271	24.0824	28.3763
ENSG00000091664	SLC17A6	0.00255573	0	0	0.00117764	0.00109494	0.00173052	0
ENSG00000091704	CPA1	0	0	0	0	0	0	8.34725
ENSG00000091732	ZC3HC1	7.21766	7.91905	0.68	3.50005	3.23	5.25383	0
ENSG00000091831	ESR1	11.2005	12.7878	1.05	5.58213	5.16454	8.32501	66.51
ENSG00000091844	RGS17	0.315728	0.370727	0.06	0.157459	0.143825	0.234757	28.2344
ENSG00000091879	ANGPT2	0.0324822	0.0364415	0.005	0.0160014	0.0147145	0.0243865	130.708
ENSG00000091947	TMEM101	0.4002	0.28229	0.035	0.191738	0.176801	0.28518	0
ENSG00000091972	CD200	2.30045	2.60314	0.21	1.15128	1.05416	1.73875	78.7058
ENSG00000091986	CCDC80	1.59468	1.86439	0.74	0.759308	0.695307	1.17072	21.2718
ENSG00000092009	CMA1	0	0	0	0	0	0	25.9784
ENSG00000092010	PSME1	67.0944	76.8465	6.37	33.1422	30.5712	49.9807	9.2028
ENSG00000092020	PPP2R3C	5.66163	6.02497	0.615	2.76193	2.55084	4.1502	240.182
ENSG00000092036	HAUS4	4.79147	6.31967	0.965	2.92682	3.36893	4.41452	0
ENSG00000092051	JPH4	0	0	0	0	0	0	18.7023
ENSG00000092054	MYH7	0	0	0	0	0	0	0.852133
ENSG00000092067	CEBPE	0.0371327	0.0918488	0.005	0.040709	0.0375975	0.0611726	0
ENSG00000092068	SLC7A8	0.160979	0.189791	0.04	0.0872352	0.0800133	0.134051	0
ENSG00000092094	OSGEP	7.04904	7.68749	0.82	3.38537	3.12163	5.09845	0
ENSG00000092096	SLC22A17	0.103738	0.197413	0.03	0.0822155	0.0907117	0.123506	0
ENSG00000092098	RNF31	2.51926	2.9148	0.655	1.34331	1.83227	2.00786	9.19165
ENSG00000092108	SCFD1	17.2807	18.1078	1.855	8.52699	7.87659	12.7824	0
ENSG00000092140	G2E3	7.95596	8.53757	1.415	3.87099	3.56092	5.75812	0
ENSG00000092148	HECTD1	499.068	554.494	5.26	37.8542	224.06	243.427	81.3389
ENSG00000092199	HNRNPC	238.654	262.651	22.52	138.171	115.426	169.167	108.038
ENSG00000092200	RPGRIP1	0.00735826	0.00836277	0.01	0.00499671	0.00354991	0.00516284	16.8419
ENSG00000092201	SUPT16H	32.4263	35.6685	2.95	15.9679	14.4886	23.2261	51.6121
ENSG00000092203	TOX4	5.444	6.20801	0.95	2.73822	2.50881	4.04005	194.316
ENSG00000092208	GEMIN2	8.95961	9.87929	0.83	3.33356	3.98158	5.73325	58.2952
ENSG00000092295	TGM1	0.631904	0.62526	0.09	0.306481	0.283204	0.460384	0
ENSG00000092330	TINF2	12.3221	14.147	1.24	5.9374	5.47517	8.95963	27.8187
ENSG00000092345	DAZL	0	0	0	0	0	0	0
ENSG00000092377	TBL1Y	0	0.0191935	0	0.0136143	0.0172732	0.0207897	0
ENSG00000092421	SEMA6A	0.349584	0.388862	0.095	0.171005	0.156924	0.261381	701.141
ENSG00000092439	TRPM7	7.55834	8.16228	1.13	3.68661	3.40526	5.52148	8.1764
ENSG00000092445	TYRO3	2.64802	2.92151	0.765	1.28954	1.18951	1.93301	0
ENSG00000092470	WDR76	3.66107	4.12813	0.435	1.80734	1.66136	2.75782	1.88525
ENSG00000092529	CAPN3	0.107873	0.125075	0.065	0.0643071	0.139775	0.0970001	24.8525
ENSG00000092531	SNAP23	7.01174	8.01536	1.05	3.42317	3.15369	5.16397	664.577
ENSG00000092607	TBX15	6.47841	7.21804	0.515	3.22128	2.98166	4.79169	0
ENSG00000092621	PHGDH	15.2604	16.6931	1.34	7.72941	7.15778	11.3473	30.2254
ENSG00000092758	COL9A3	0.0123056	0	0	0.00567025	0.00527204	0.00833234	0
ENSG00000092820	EZR	235.554	265.335	18.705	114.754	106.755	173.715	37.3593
ENSG00000092841	MYL6	470.249	678.341	56.79	280.692	233.948	427.457	1674.69
ENSG00000092847	AGO1	3.47901	4.09097	0.44	1.71773	1.58103	2.60604	0
ENSG00000092850	TEKT2	0.0652953	0.0657235	0.005	0.0297765	0.0274238	0.0451552	0
ENSG00000092853	CLSPN	7.50817	8.25069	0.69	3.80676	3.3356	5.75138	0
ENSG00000092871	RFFL	2.92075	3.97275	0.66	1.72753	1.76971	2.57641	801.694
ENSG00000092929	UNC13D	2.49105	2.63488	0.295	1.18	1.08747	1.78569	1.19114
ENSG00000092931	MFSD11	5.07066	6.10305	0.51	2.70893	2.4502	4.0709	13620.9
ENSG00000092964	DPYSL2	19.8607	23.2348	1.665	9.95683	9.18294	14.9748	48.8169
ENSG00000092969	TGFB2	0.137211	0.16086	0.035	0.0721054	0.0824399	0.107651	1.50143
ENSG00000092978	GPATCH2	8.51485	9.47204	0.66	4.1502	3.8322	6.21626	0
ENSG00000093000	NUP50	22.3194	25.4302	2.81	12.4219	10.7704	16.4394	74.722
ENSG00000093009	CDC45	8.43278	8.91521	0.845	4.05177	3.72553	6.15855	0
ENSG00000093010	COMT	12.3731	14.4196	3.28	11.1879	5.66567	12.3725	68.4787
ENSG00000093072	CECR1	0.00881801	0.00980317	0	0.00736462	0.00441079	0.00606103	0
ENSG00000093100	XXbac-B461K10.4	0.0782387	0.0684322	0.06	0.0359012	0.903487	0.0540903	0
ENSG00000093134	VNN3	0.0143096	0.0160127	0.005	0.00652558	0.00600998	0.00989585	18.2154
[truncated: 56,579 more rows]
